# Supplementary material for: TraVis Pies: A Guide for Stable Isotope Metabolomics Interpretation Using an Intuitive Visualization
Source: Metabolites. 2022 Jun 25;12(7):593. doi: 10.3390/metabo12070593 (PMC9321460; doi:10.3390/metabo12070593)
Supplement: Supplementary file 1 [file metabolites-12-00593-s001.zip]

Archive with 67 entries (55 files):
- Supplementary data/
- Supplementary data/Input_meta_abund_FC_Example/
- Supplementary data/Input_meta_abund_FC_Example/Input_Example_FC.csv
- Supplementary data/Input_meta_abund_FC_Example/Input_Example_metadata.csv
- Supplementary data/Input_meta_abund_FC_Example/Input_Example_RA.csv
- Supplementary data/Input_meta_abund_iso_Example/
- Supplementary data/Input_meta_abund_iso_Example/Input_Example_isotopologues.csv
- Supplementary data/Input_meta_abund_iso_Example/Input_Example_metadata.csv
- Supplementary data/Input_meta_abund_iso_Example/Input_Example_RA.csv
- Supplementary data/Input_meta_Escher-Trace_Example/
- Supplementary data/Input_meta_Escher-Trace_Example/Input_Example_metadata.csv
- Supplementary data/Input_meta_Escher-Trace_Example/Input_Example_RA+isotopologues.csv
- Supplementary data/Measurement results.xlsx
- Supplementary notes revised.pdf
- TraVis_Pies-v1.2/
- TraVis_Pies-v1.2/.github
- TraVis_Pies-v1.2/.gitignore
- TraVis_Pies-v1.2/app.R
- TraVis_Pies-v1.2/Example_data/
- TraVis_Pies-v1.2/Example_data/Input_meta_abund_FC_Example.zip
- TraVis_Pies-v1.2/Example_data/Input_meta_abund_iso_Example.zip
- TraVis_Pies-v1.2/Example_data/Input_meta_Escher-Trace_Example.zip
- TraVis_Pies-v1.2/Example_data/Original input/
- TraVis_Pies-v1.2/Example_data/Original input/Input_Example_FC.csv
- TraVis_Pies-v1.2/Example_data/Original input/Input_Example_isotopologues.csv
- TraVis_Pies-v1.2/Example_data/Original input/Input_Example_metadata.csv
- TraVis_Pies-v1.2/Example_data/Original input/Input_Example_RA+isotopologues.csv
- TraVis_Pies-v1.2/Example_data/Original input/Input_Example_RA.csv
- TraVis_Pies-v1.2/Example_data/Standardized input/
- TraVis_Pies-v1.2/Example_data/Standardized input/Input_Example_standardized w isotopologues.csv
- TraVis_Pies-v1.2/Example_data/Standardized input/Input_Example_standardized.csv
- TraVis_Pies-v1.2/Functions and modules/
- TraVis_Pies-v1.2/Functions and modules/TraVis_input.R
- TraVis_Pies-v1.2/Functions and modules/TraVis_InputCleaner.R
- TraVis_Pies-v1.2/Functions and modules/TraVis_output.R
- TraVis_Pies-v1.2/Functions and modules/TraVis_Pies_functions.R
- TraVis_Pies-v1.2/Functions and modules/TraVis_Visualisation.R
- TraVis_Pies-v1.2/Functions and modules/Troubleshooting modules/
- TraVis_Pies-v1.2/Functions and modules/Troubleshooting modules/TraVis_output_testmodule.R
- TraVis_Pies-v1.2/r-lib/
- TraVis_Pies-v1.2/r-lib/extrafontdb_1.0.tar.gz
- TraVis_Pies-v1.2/TraVis_Pies_manual.pdf
- TraVis_Pies-v1.2/www/
- TraVis_Pies-v1.2/www/DejaVuMathTeXGyre.ttf
- TraVis_Pies-v1.2/www/DejaVuSans-Bold.ttf
- TraVis_Pies-v1.2/www/DejaVuSans-BoldOblique.ttf
- TraVis_Pies-v1.2/www/DejaVuSans-ExtraLight.ttf
- TraVis_Pies-v1.2/www/DejaVuSans-Oblique.ttf
- TraVis_Pies-v1.2/www/DejaVuSans.ttf
- TraVis_Pies-v1.2/www/DejaVuSansCondensed-Bold.ttf
- TraVis_Pies-v1.2/www/DejaVuSansCondensed-BoldOblique.ttf
- TraVis_Pies-v1.2/www/DejaVuSansCondensed-Oblique.ttf
- TraVis_Pies-v1.2/www/DejaVuSansCondensed.ttf
- TraVis_Pies-v1.2/www/DejaVuSansMono-Bold.ttf
- TraVis_Pies-v1.2/www/DejaVuSansMono-BoldOblique.ttf
- TraVis_Pies-v1.2/www/DejaVuSansMono-Oblique.ttf
- TraVis_Pies-v1.2/www/DejaVuSansMono.ttf
- TraVis_Pies-v1.2/www/DejaVuSerif-Bold.ttf
- TraVis_Pies-v1.2/www/DejaVuSerif-BoldItalic.ttf
- TraVis_Pies-v1.2/www/DejaVuSerif-Italic.ttf
- TraVis_Pies-v1.2/www/DejaVuSerif.ttf
- TraVis_Pies-v1.2/www/DejaVuSerifCondensed-Bold.ttf
- TraVis_Pies-v1.2/www/DejaVuSerifCondensed-BoldItalic.ttf
- TraVis_Pies-v1.2/www/DejaVuSerifCondensed-Italic.ttf
- TraVis_Pies-v1.2/www/DejaVuSerifCondensed.ttf
- TraVis_Pies-v1.2/www/license.pdf
- TraVis_Pies-v1.2/www/logo.png
