# Supplementary material for: TraVis Pies: A Guide for Stable Isotope Metabolomics Interpretation Using an Intuitive Visualization
Source: Metabolites. 2022 Jun 25;12(7):593. doi: 10.3390/metabo12070593 (PMC9321460; doi:10.3390/metabo12070593)
Supplement: Supplementary file 1 [file metabolites-12-00593-s001.zip › Supplementary data/Input_meta_abund_FC_Example/Input_Example_FC.csv]

Sample	01_Glycolysis	Phosphoenolpyruvic_acid	L-Lactic_acid	3-Phosphoglyceric_acid	Dihydroxyacetone_phosphate	Fructose 1,6-bisphosphate	Hexose	Hexose-phosphate	Pyruvic_acid	02_Krebs Cycle	Fumaric_acid	Citric_acid	L-Malic_acid	Oxoglutaric_acid	03_Amino Acids	Glycine	L-Alanine	L-Serine	09_Others	Glycerol_3-phosphate	Acetyl-CoA
Sample01		0.941667399	0.926940254	0.915672932	0.927504183	0.958284644	0.667731347	0.81639272	0.914923542		0.360463125	0.460371638	0.395503775	0.416203673		0.126709681	0.629879631	0.3214382		0.577822628	0.815583715
Sample02		0.930717262	0.925017341	0.911365355	0.920896498	0.963949881	0.612409053	0.815805859	0.902276076		0.378284148	0.481477931	0.404201763	0.445311818		0.150821534	0.60348702	0.312293934		0.596323592	0.756123536
Sample03		0.947250601	0.926162659	0.923138821	0.931559269	0.965014238	0.616059215	0.814177437	0.908538447		0.370449673	0.488413554	0.403877628	0.442751586		0.151074598	0.594226223	0.313520545		0.600408902	0.701533819
Sample04		-0.020237228	0.004830843	-0.011195344	-0.009211314	0.004753221	-0.003457293	-0.007825025	0.004221667		-0.001220453	0.020510171	0.00047457	-0.000483575		-0.000498501	-0.001304709	-0.001007893		-0.010080488	0
Sample05		0.840052832	0.731384632	0.818737197	0.821731536	0.614528883	0.7936242	0.657064334	0.788080463		0.140874097	0.278863069	0.159980024	0.06053221		0.20203409	0.51687237	0.376928551		0.40050923	0.562459962
Sample06		0.840389497	0.686631136	0.821908455	0.817535408	0.802499494	0.725620782	0.657954324	0.775950846		0.145546336	0.298368851	0.164676419	0.063795137		0.244684134	0.509440113	0.434862636		0.399875373	0.628279119
Sample07		0.845859062	0.6847842	0.829815106	0.823713912	0.830434323	0.704611893	0.641851404	0.769214796		0.142071362	0.30235604	0.161817753	0.054582327		0.216144847	0.501919426	0.39374768		0.397163325	0.69152
Sample08		-0.020237228	0.006600765	-0.011677443	-0.008477031	0.078123688	-0.004091081	-0.008603581	0.004196872		-0.001392134	0.027725602	0.000814158	-0.001394092		-0.001868648	-0.002078549	0.000479567		-0.010856307	0
Sample09		1.00000879	9.20E-01	0.970974936	0.966225087	0.977031171	0.806315668	0.821941849	0.865834144		-0.003241485	0	0.013653308	-0.000619179		0.004626007	0.555159786	0.016304231		0.589734908	-0.064954683
Sample10		0.996088367	0.937661035	0.976011732	0.966486724	0.978085439	0.80443659	0.841309716	0.853922193		-0.004022392	0	0.014766025	-0.001056519		0.001195169	0.550527501	0.014657258		0.575492173	-0.068870523
Sample11		1.00000879	0.915786338	0.981935081	0.96455277	0.978893554	0.764581217	0.826775781	0.864334672		-0.003595469	0	0.013210842	-0.0003834		0.003177876	0.547101032	0.014519998		0.572538989	-0.021216407
Sample12		-0.020237228	0.004424104	-0.006756723	-0.009111582	0.010656674	-0.00351393	-0.008380261	0.015107528		-0.002814006	0	0.006355038	-0.000965255		-0.002534138	-0.00240979	8.85E-05		-0.009068881	0
Sample13		0	0.830188265	0	0	0	0.975037591	0	0		0	0	0	0		0	0	0		0	0
Sample14		0	0.814149283	0	0	0	0.978035008	0	0		0	0	0	0		0	0	0		0	0
Sample15		0	0.696275403	0	0	0	0.977034543	0	0		0	0	0	0		0	0	0		0	0
Sample16		0	0.002668099	0	0	0	-0.005426767	0	0		0	0	0	0		0	0	0		0	0
Sample17		0	0.011321375	0	0	0	0.97953739	0	0		0	0	0	0		0	0	0		0	0
Sample18		0	0.010107697	0	0	0	-0.004991139	0	0		0	0	0	0		0	0	0		0	0
Sample19		0	0.21020107	0	0	0	0.974923379	0	0		0	0	0	0		0	0	0		0	0
Sample20		0	0.230586328	0	0	0	0.974944614	0	0		0	0	0	0		0	0	0		0	0
Sample21		0	0.2285324	0	0	0	0.956528614	0	0		0	0	0	0		0	0	0		0	0
Sample22		0	0.004787662	0	0	0	-0.004901223	0	0		0	0	0	0		0	0	0		0	0
Sample23		0	0.008392118	0	0	0	0.978069216	0	0		0	0	0	0		0	0	0		0	0
Sample24		0	0.004902866	0	0	0	-0.005024074	0	0		0	0	0	0		0	0	0		0	0
Sample25		0	0.860440824	0	0	0	0.975374023	0	0		0	0	0	0		0	0	0		0	0
Sample26		0	0.716456139	0	0	0	0.88471785	0	0		0	0	0	0		0	0	0		0	0
Sample27		0	0.679975111	0	0	0	0.967850522	0	0		0	0	0	0		0	0	0		0	0
Sample28		0	0.002007822	0	0	0	-0.004865835	0	0		0	0	0	0		0	0	0		0	0
Sample29		0	0.006795665	0	0	0	0.97904402	0	0		0	0	0	0		0	0	0		0	0
Sample30		0	0.006477544	0	0	0	-0.004724371	0	0		0	0	0	0		0	0	0		0	0
