# Supplementary material for: TraVis Pies: A Guide for Stable Isotope Metabolomics Interpretation Using an Intuitive Visualization
Source: Metabolites. 2022 Jun 25;12(7):593. doi: 10.3390/metabo12070593 (PMC9321460; doi:10.3390/metabo12070593)
Supplement: Supplementary file 1 [file metabolites-12-00593-s001.zip › Supplementary data/Input_meta_abund_FC_Example/Input_Example_metadata.csv]

Sample	Cohort	Normalisation
Sample01	NT	0.5295
Sample02	NT	0.4875
Sample03	NT	0.496
Sample05	25mM 2DG	0.419
Sample06	25mM 2DG	0.4075
Sample07	25mM 2DG	0.4385
Sample09	10uM AMA	0.354
Sample10	10uM AMA	0.2945
Sample11	10uM AMA	0.3175
