# Supplementary material for: TraVis Pies: A Guide for Stable Isotope Metabolomics Interpretation Using an Intuitive Visualization
Source: Metabolites. 2022 Jun 25;12(7):593. doi: 10.3390/metabo12070593 (PMC9321460; doi:10.3390/metabo12070593)
Supplement: Supplementary file 1 [file metabolites-12-00593-s001.zip › Supplementary data/Input_meta_abund_FC_Example/Input_Example_RA.csv]

Sample	01_Glycolysis	Phosphoenolpyruvic_acid	L-Lactic_acid	3-Phosphoglyceric_acid	Dihydroxyacetone_phosphate	Fructose 1,6-bisphosphate	Hexose	Hexose-phosphate	Pyruvic_acid	02_Krebs Cycle	Fumaric_acid	Citric_acid	L-Malic_acid	Oxoglutaric_acid	03_Amino Acids	Glycine	L-Alanine	L-Serine	09_Others	Glycerol_3-phosphate	10_CoA	Acetyl-CoA
Sample01		13758219.94	8830000236	47898547.52	587094897.1	1432014618	3066444984	912989140	573115645.3		49133204.5	1337600548	1525924976	294834378		289071936.5	122173042.4	125414572		1010111580		22728434.02
Sample02		14613601.88	7817946048	53418136.37	582726313.6	1620023458	2785774511	998200736	456100631		39724744.25	1347144476	1161871248	318666546		265285369	127419543.1	127233446		1220229318		26697567.59
Sample03		10292417.19	8243435448	39688819.7	760563526.6	1764822908	3017741656	1090547199	570044865		44629593	1392041936	1248378904	280601292		268224757	121968515.8	142251069		1050465513		28748619.33
Sample04		24365238	9094283301	77522603.21	546767341.5	1970822174	2991374715	1300700303	735953496.8		362734289.2	4091178708	14700080541	698358534.1		198488884	229287998	99185773.25		1308733370		49353175.46
Sample05		9240457	2303095464	37103665	38228619.46	58012875.71	3700560476	396473571	683215433		116716553.3	1351135623	4235351756	118725868.8		149566241.8	98035076.5	107494933		257170662.8		12606072.99
Sample06		10201780.62	1954760020	44464608.09	45758034.79	49741233.76	3026826417	434477722.5	505688129		124429078.4	1330329611	5051671472	121139403.7		156786572.8	116132542	109417761		295898459		15285454.03
Sample07		11207332	2033995056	45631468.36	51179699.55	46834452.3	3178962373	476349605	506349068		124664962.6	1390085367	5252724240	118054413.1		160907746	113690040	114281339		296885353.5		15251397.8
Sample08		11851675	1892028590	45547886.91	57355307.13	50472522.8	3496516202	477762429.7	426315588.9		123948798.5	1395446108	5394275144	141055395.5		189549344.8	111028766.8	140733201		303156838.3		19269667.8
Sample09		5551253.5	8816579904	26387118.28	111408959	798737817.6	3097191445	511877177.3	143127944.5		28496243.88	0	933879231.6	124548906		110524712.1	68350589.81	183839325.4		10017175896		3294576.54
Sample10		4065125.72	7783360680	28912806.53	90442872.13	757331487.6	2746543594	483705112	119611909.6		25116138.31	0	840964237.9	107540878.7		88095916.69	61068534.69	193466479.1		10966121776		3053618.58
Sample11		5439468	7104541512	27046333.81	113591635	950452918.3	2612879295	557051558.5	115960887.9		27792885.12	0	927251521	98911997.17		94061635.12	69370616.75	196851600.6		11453735312		3430341.92
Sample12		5006468	6657716398	21916018.08	104133285.1	789807975.2	2762480001	465994547.9	88479097.38		23819709.94	0	812551251.7	89464434.6		79808499	51122526.88	176291222.5		10510438919		3891765.7
Sample13		0	5115710228	0	0	0	785624862.4	0	0		0	0	0	0		0	0	0		0		0
Sample14		0	4819665044	0	0	0	712564195.3	0	0		0	0	0	0		0	0	0		0		0
Sample15		0	3348531316	0	0	0	416764449.8	0	0		0	0	0	0		0	0	0		0		0
Sample16		0	2983301982	0	0	0	309203237.3	0	0		0	0	0	0		0	0	0		0		0
Sample17		0	594306080.8	0	0	0	1142821111	0	0		0	0	0	0		0	0	0		0		0
Sample18		0	708896279.6	0	0	0	657200602.8	0	0		0	0	0	0		0	0	0		0		0
Sample19		0	1101681222	0	0	0	480222558.4	0	0		0	0	0	0		0	0	0		0		0
Sample20		0	1236083934	0	0	0	552282209.1	0	0		0	0	0	0		0	0	0		0		0
Sample21		0	1399445602	0	0	0	690455346.4	0	0		0	0	0	0		0	0	0		0		0
Sample22		0	1102638921	0	0	0	885621222.2	0	0		0	0	0	0		0	0	0		0		0
Sample23		0	627445375.6	0	0	0	2081864428	0	0		0	0	0	0		0	0	0		0		0
Sample24		0	952149716.7	0	0	0	1049869013	0	0		0	0	0	0		0	0	0		0		0
Sample25		0	5748810446	0	0	0	1066887254	0	0		0	0	0	0		0	0	0		0		0
Sample26		0	2637254186	0	0	0	525772413	0	0		0	0	0	0		0	0	0		0		0
Sample27		0	3514624020	0	0	0	588862863.6	0	0		0	0	0	0		0	0	0		0		0
Sample28		0	3167163338	0	0	0	718539471.6	0	0		0	0	0	0		0	0	0		0		0
Sample29		0	760708157.4	0	0	0	1127217799	0	0		0	0	0	0		0	0	0		0		0
Sample30		0	615711538.5	0	0	0	1486346642	0	0		0	0	0	0		0	0	0		0		0
