# Supplementary material for: TraVis Pies: A Guide for Stable Isotope Metabolomics Interpretation Using an Intuitive Visualization
Source: Metabolites. 2022 Jun 25;12(7):593. doi: 10.3390/metabo12070593 (PMC9321460; doi:10.3390/metabo12070593)
Supplement: Supplementary file 1 [file metabolites-12-00593-s001.zip › Supplementary data/Input_meta_abund_iso_Example/Input_Example_isotopologues.csv]

Sample	01_Glycolysis	Phosphoenolpyruvic_acid_PARENT	Phosphoenolpyruvic_acid_C13-label-1	Phosphoenolpyruvic_acid_C13-label-2	Phosphoenolpyruvic_acid_C13-label-3	L-Lactic_acid_PARENT	L-Lactic_acid_C13-label-1	L-Lactic_acid_C13-label-2	L-Lactic_acid_C13-label-3	3-Phosphoglyceric_acid_PARENT	3-Phosphoglyceric_acid_C13-label-1	3-Phosphoglyceric_acid_C13-label-2	3-Phosphoglyceric_acid_C13-label-3	Dihydroxyacetone_phosphate_PARENT	Dihydroxyacetone_phosphate_C13-label-1	Dihydroxyacetone_phosphate_C13-label-2	Dihydroxyacetone_phosphate_C13-label-3	Fructose 1,6-bisphosphate_PARENT	Fructose 1,6-bisphosphate_C13-label-1	Fructose 1,6-bisphosphate_C13-label-2	Fructose 1,6-bisphosphate_C13-label-3	Fructose 1,6-bisphosphate_C13-label-4	Fructose 1,6-bisphosphate_C13-label-5	Fructose 1,6-bisphosphate_C13-label-6	Hexose_PARENT	Hexose_C13-label-1	Hexose_C13-label-2	Hexose_C13-label-3	Hexose_C13-label-4	Hexose_C13-label-5	Hexose_C13-label-6	Hexose-phosphate_PARENT	Hexose-phosphate_C13-label-1	Hexose-phosphate_C13-label-2	Hexose-phosphate_C13-label-3	Hexose-phosphate_C13-label-4	Hexose-phosphate_C13-label-5	Hexose-phosphate_C13-label-6	Pyruvic_acid_PARENT	Pyruvic_acid_C13-label-1	Pyruvic_acid_C13-label-2	Pyruvic_acid_C13-label-3	02_Krebs Cycle	Fumaric_acid_PARENT	Fumaric_acid_C13-label-1	Fumaric_acid_C13-label-2	Fumaric_acid_C13-label-3	Fumaric_acid_C13-label-4	Citric_acid_PARENT
Sample01		6.00%	-0.21%	-0.07%	94.29%	5.73%	0.29%	4.17%	89.82%	7.46%	-0.20%	3.30%	89.43%	6.07%	-0.06%	3.65%	90.34%	1.39%	-0.03%	0.07%	2.77%	0.29%	7.65%	87.86%	32.58%	-0.19%	-0.40%	0.01%	0.46%	5.47%	62.07%	17.74%	-0.26%	-0.34%	0.00%	0.00%	6.33%	76.52%	7.07%	0.23%	3.85%	88.85%		46.47%	3.60%	20.89%	17.37%	11.68%	19.41%
Sample02		7.13%	-0.25%	-0.08%	93.21%	5.93%	0.28%	4.15%	89.64%	8.02%	-0.29%	3.11%	89.16%	6.73%	-0.05%	3.63%	89.69%	0.73%	-0.03%	0.11%	2.94%	0.27%	7.64%	88.35%	38.31%	-0.25%	-0.47%	0.01%	0.42%	4.97%	57.02%	17.73%	-0.19%	-0.34%	0.00%	0.00%	6.43%	76.37%	8.30%	0.32%	3.78%	87.60%		44.69%	3.64%	20.43%	18.17%	13.08%	17.15%
Sample03		5.43%	-0.19%	-0.06%	94.83%	5.81%	0.28%	4.16%	89.75%	6.60%	-0.18%	3.61%	89.97%	5.56%	0.00%	3.86%	90.59%	0.61%	-0.03%	0.11%	2.96%	0.28%	7.59%	88.47%	37.91%	-0.24%	-0.47%	0.02%	0.42%	5.07%	57.29%	17.95%	-0.23%	-0.34%	0.00%	0.00%	6.30%	76.32%	7.67%	0.29%	3.84%	88.19%		45.82%	3.96%	19.68%	17.31%	13.23%	15.57%
Sample04		104.92%	-3.74%	-1.19%	0.02%	99.51%	-0.01%	0.02%	0.47%	102.46%	-1.33%	-1.37%	0.24%	101.68%	-0.60%	-1.09%	0.00%	101.61%	-0.45%	-2.58%	-0.03%	0.03%	0.09%	1.33%	101.61%	-0.46%	-1.31%	-0.02%	0.01%	0.00%	0.17%	102.78%	-0.81%	-1.98%	-0.02%	0.02%	0.00%	0.01%	99.52%	0.09%	-0.01%	0.40%		100.44%	-0.39%	-0.05%	0.00%	0.00%	97.36%
Sample05		16.45%	-0.59%	-0.19%	84.33%	24.29%	1.53%	4.65%	69.53%	17.18%	-0.33%	3.48%	79.66%	17.11%	-0.46%	3.07%	80.28%	38.97%	-1.43%	-0.77%	1.26%	-0.04%	3.97%	58.03%	19.66%	-0.16%	-0.24%	0.00%	0.60%	6.44%	73.70%	34.32%	-0.54%	-0.65%	0.00%	0.01%	5.12%	61.74%	18.37%	1.69%	5.07%	74.87%		73.90%	3.49%	16.04%	5.51%	1.07%	33.94%
Sample06		16.41%	-0.59%	-0.19%	84.36%	28.92%	1.45%	4.36%	65.27%	16.67%	0.00%	3.43%	79.91%	17.33%	-0.48%	3.71%	79.44%	18.69%	-1.12%	0.04%	2.12%	-0.05%	5.50%	74.81%	26.62%	-0.16%	-0.33%	0.01%	0.55%	5.88%	67.42%	34.22%	-0.49%	-0.65%	0.00%	0.01%	4.92%	61.99%	19.61%	1.78%	4.84%	73.78%		72.99%	3.75%	16.46%	5.65%	1.14%	28.85%
Sample07		15.85%	-0.57%	-0.18%	84.90%	29.12%	1.42%	4.38%	65.09%	15.97%	-0.30%	3.75%	80.59%	16.69%	-0.32%	3.45%	80.18%	15.48%	-0.89%	-0.09%	2.53%	-0.10%	6.33%	76.75%	28.81%	-0.20%	-0.36%	0.01%	0.53%	5.74%	65.47%	35.88%	-0.51%	-0.68%	0.00%	0.01%	4.86%	60.44%	20.25%	1.80%	4.88%	73.07%		73.51%	3.89%	16.02%	5.43%	1.15%	27.50%
Sample08		104.92%	-3.74%	-1.19%	0.02%	99.33%	0.02%	0.01%	0.65%	102.49%	-1.27%	-1.42%	0.20%	102.12%	-1.71%	-0.39%	-0.02%	95.34%	-2.14%	-2.08%	-0.01%	0.03%	0.03%	8.82%	101.67%	-0.44%	-1.33%	-0.01%	0.01%	0.00%	0.11%	103.28%	-1.34%	-1.96%	-0.01%	0.02%	0.00%	0.00%	99.52%	0.10%	-0.02%	0.40%		100.50%	-0.44%	-0.06%	0.00%	0.00%	94.29%
Sample09		0.00%	0.00%	0.00%	100.00%	6.65%	0.08%	3.81%	89.46%	1.88%	-0.02%	3.10%	95.04%	2.08%	-0.07%	4.04%	93.95%	0.91%	-0.06%	0.00%	0.17%	0.25%	7.60%	91.13%	18.36%	-0.12%	-0.23%	0.00%	0.48%	6.63%	74.89%	17.25%	-0.38%	-0.32%	0.00%	0.00%	6.53%	76.92%	12.12%	0.32%	3.25%	84.31%		101.26%	-1.23%	-0.03%	0.00%	0.00%	0.00%
Sample10		0.40%	-0.01%	-0.01%	99.62%	4.88%	0.08%	3.89%	91.15%	1.26%	-0.05%	3.52%	95.27%	2.04%	-0.07%	4.09%	93.95%	0.79%	-0.05%	-0.01%	0.12%	0.25%	7.79%	91.10%	18.56%	-0.15%	-0.23%	0.00%	0.48%	6.68%	74.65%	15.32%	-0.39%	-0.28%	0.00%	0.00%	6.34%	79.00%	13.26%	0.47%	3.09%	83.18%		101.59%	-1.56%	-0.02%	0.00%	0.00%	0.00%
Sample11		0.00%	0.00%	0.00%	100.00%	7.09%	0.08%	3.84%	88.99%	0.81%	-0.03%	3.04%	96.18%	2.21%	-0.08%	4.15%	93.71%	0.70%	-0.04%	0.00%	0.16%	0.23%	7.75%	91.20%	22.65%	-0.14%	-0.28%	0.00%	0.46%	6.26%	71.05%	16.75%	-0.36%	-0.31%	0.00%	0.00%	6.45%	77.47%	12.30%	0.43%	2.94%	84.33%		101.41%	-1.38%	-0.03%	0.00%	0.00%	0.00%
Sample12		104.92%	-3.74%	-1.19%	0.02%	99.56%	-0.01%	0.02%	0.43%	102.66%	-2.32%	-1.31%	0.97%	102.07%	-1.40%	-0.68%	0.01%	101.23%	-0.73%	-2.54%	-0.03%	0.03%	0.10%	1.95%	101.50%	-0.38%	-1.24%	-0.02%	0.01%	0.00%	0.13%	103.17%	-1.23%	-1.96%	-0.01%	0.02%	0.01%	0.01%	98.47%	0.05%	-0.04%	1.52%		101.09%	-1.05%	-0.04%	0.00%	0.00%	0.00%
Sample13		0.00%	0.00%	0.00%	0.00%	15.58%	0.24%	3.73%	80.45%	0.00%	0.00%	0.00%	0.00%	0.00%	0.00%	0.00%	0.00%	0.00%	0.00%	0.00%	0.00%	0.00%	0.00%	0.00%	1.05%	-0.02%	-0.01%	0.00%	0.43%	7.99%	90.57%	0.00%	0.00%	0.00%	0.00%	0.00%	0.00%	0.00%	0.00%	0.00%	0.00%	0.00%		0.00%	0.00%	0.00%	0.00%	0.00%	0.00%
Sample14		0.00%	0.00%	0.00%	0.00%	17.23%	0.24%	3.59%	78.94%	0.00%	0.00%	0.00%	0.00%	0.00%	0.00%	0.00%	0.00%	0.00%	0.00%	0.00%	0.00%	0.00%	0.00%	0.00%	0.74%	-0.02%	-0.01%	0.00%	0.41%	8.07%	90.81%	0.00%	0.00%	0.00%	0.00%	0.00%	0.00%	0.00%	0.00%	0.00%	0.00%	0.00%		0.00%	0.00%	0.00%	0.00%	0.00%	0.00%
Sample15		0.00%	0.00%	0.00%	0.00%	29.25%	0.15%	3.05%	67.54%	0.00%	0.00%	0.00%	0.00%	0.00%	0.00%	0.00%	0.00%	0.00%	0.00%	0.00%	0.00%	0.00%	0.00%	0.00%	0.84%	-0.02%	-0.01%	0.00%	0.44%	7.99%	90.76%	0.00%	0.00%	0.00%	0.00%	0.00%	0.00%	0.00%	0.00%	0.00%	0.00%	0.00%		0.00%	0.00%	0.00%	0.00%	0.00%	0.00%
Sample16		0.00%	0.00%	0.00%	0.00%	99.74%	-0.01%	0.00%	0.27%	0.00%	0.00%	0.00%	0.00%	0.00%	0.00%	0.00%	0.00%	0.00%	0.00%	0.00%	0.00%	0.00%	0.00%	0.00%	101.92%	-0.58%	-1.34%	-0.02%	0.01%	0.00%	0.00%	0.00%	0.00%	0.00%	0.00%	0.00%	0.00%	0.00%	0.00%	0.00%	0.00%	0.00%		0.00%	0.00%	0.00%	0.00%	0.00%	0.00%
Sample17		0.00%	0.00%	0.00%	0.00%	99.08%	-0.33%	0.01%	1.23%	0.00%	0.00%	0.00%	0.00%	0.00%	0.00%	0.00%	0.00%	0.00%	0.00%	0.00%	0.00%	0.00%	0.00%	0.00%	0.59%	-0.03%	-0.01%	0.00%	0.42%	8.08%	90.95%	0.00%	0.00%	0.00%	0.00%	0.00%	0.00%	0.00%	0.00%	0.00%	0.00%	0.00%		0.00%	0.00%	0.00%	0.00%	0.00%	0.00%
Sample18		0.00%	0.00%	0.00%	0.00%	99.09%	-0.16%	0.02%	1.05%	0.00%	0.00%	0.00%	0.00%	0.00%	0.00%	0.00%	0.00%	0.00%	0.00%	0.00%	0.00%	0.00%	0.00%	0.00%	101.68%	-0.36%	-1.31%	-0.02%	0.01%	0.00%	0.00%	0.00%	0.00%	0.00%	0.00%	0.00%	0.00%	0.00%	0.00%	0.00%	0.00%	0.00%		0.00%	0.00%	0.00%	0.00%	0.00%	0.00%
Sample19		0.00%	0.00%	0.00%	0.00%	78.35%	0.35%	1.20%	20.10%	0.00%	0.00%	0.00%	0.00%	0.00%	0.00%	0.00%	0.00%	0.00%	0.00%	0.00%	0.00%	0.00%	0.00%	0.00%	1.05%	-0.03%	-0.01%	0.00%	0.53%	7.91%	90.55%	0.00%	0.00%	0.00%	0.00%	0.00%	0.00%	0.00%	0.00%	0.00%	0.00%	0.00%		0.00%	0.00%	0.00%	0.00%	0.00%	0.00%
Sample20		0.00%	0.00%	0.00%	0.00%	76.24%	0.37%	1.37%	22.02%	0.00%	0.00%	0.00%	0.00%	0.00%	0.00%	0.00%	0.00%	0.00%	0.00%	0.00%	0.00%	0.00%	0.00%	0.00%	1.03%	-0.04%	-0.01%	0.00%	0.49%	8.10%	90.43%	0.00%	0.00%	0.00%	0.00%	0.00%	0.00%	0.00%	0.00%	0.00%	0.00%	0.00%		0.00%	0.00%	0.00%	0.00%	0.00%	0.00%
Sample21		0.00%	0.00%	0.00%	0.00%	76.38%	0.45%	1.40%	21.77%	0.00%	0.00%	0.00%	0.00%	0.00%	0.00%	0.00%	0.00%	0.00%	0.00%	0.00%	0.00%	0.00%	0.00%	0.00%	2.96%	-0.04%	-0.04%	0.00%	0.48%	7.70%	88.94%	0.00%	0.00%	0.00%	0.00%	0.00%	0.00%	0.00%	0.00%	0.00%	0.00%	0.00%		0.00%	0.00%	0.00%	0.00%	0.00%	0.00%
Sample22		0.00%	0.00%	0.00%	0.00%	99.61%	-0.13%	-0.02%	0.53%	0.00%	0.00%	0.00%	0.00%	0.00%	0.00%	0.00%	0.00%	0.00%	0.00%	0.00%	0.00%	0.00%	0.00%	0.00%	101.65%	-0.35%	-1.28%	-0.02%	0.01%	0.00%	0.00%	0.00%	0.00%	0.00%	0.00%	0.00%	0.00%	0.00%	0.00%	0.00%	0.00%	0.00%		0.00%	0.00%	0.00%	0.00%	0.00%	0.00%
Sample23		0.00%	0.00%	0.00%	0.00%	99.28%	-0.18%	0.00%	0.90%	0.00%	0.00%	0.00%	0.00%	0.00%	0.00%	0.00%	0.00%	0.00%	0.00%	0.00%	0.00%	0.00%	0.00%	0.00%	0.72%	-0.01%	-0.01%	0.00%	0.45%	8.01%	90.83%	0.00%	0.00%	0.00%	0.00%	0.00%	0.00%	0.00%	0.00%	0.00%	0.00%	0.00%		0.00%	0.00%	0.00%	0.00%	0.00%	0.00%
Sample24		0.00%	0.00%	0.00%	0.00%	99.59%	-0.12%	-0.01%	0.54%	0.00%	0.00%	0.00%	0.00%	0.00%	0.00%	0.00%	0.00%	0.00%	0.00%	0.00%	0.00%	0.00%	0.00%	0.00%	101.71%	-0.41%	-1.29%	-0.02%	0.01%	0.00%	0.00%	0.00%	0.00%	0.00%	0.00%	0.00%	0.00%	0.00%	0.00%	0.00%	0.00%	0.00%		0.00%	0.00%	0.00%	0.00%	0.00%	0.00%
Sample25		0.00%	0.00%	0.00%	0.00%	12.73%	0.05%	3.58%	83.64%	0.00%	0.00%	0.00%	0.00%	0.00%	0.00%	0.00%	0.00%	0.00%	0.00%	0.00%	0.00%	0.00%	0.00%	0.00%	1.01%	-0.02%	-0.01%	0.00%	0.45%	7.95%	90.62%	0.00%	0.00%	0.00%	0.00%	0.00%	0.00%	0.00%	0.00%	0.00%	0.00%	0.00%		0.00%	0.00%	0.00%	0.00%	0.00%	0.00%
Sample26		0.00%	0.00%	0.00%	0.00%	27.39%	-0.03%	2.95%	69.69%	0.00%	0.00%	0.00%	0.00%	0.00%	0.00%	0.00%	0.00%	0.00%	0.00%	0.00%	0.00%	0.00%	0.00%	0.00%	10.35%	-0.10%	-0.14%	0.00%	0.45%	7.24%	82.21%	0.00%	0.00%	0.00%	0.00%	0.00%	0.00%	0.00%	0.00%	0.00%	0.00%	0.00%		0.00%	0.00%	0.00%	0.00%	0.00%	0.00%
Sample27		0.00%	0.00%	0.00%	0.00%	31.04%	0.02%	2.83%	66.10%	0.00%	0.00%	0.00%	0.00%	0.00%	0.00%	0.00%	0.00%	0.00%	0.00%	0.00%	0.00%	0.00%	0.00%	0.00%	1.79%	-0.03%	-0.02%	0.00%	0.49%	7.84%	89.94%	0.00%	0.00%	0.00%	0.00%	0.00%	0.00%	0.00%	0.00%	0.00%	0.00%	0.00%		0.00%	0.00%	0.00%	0.00%	0.00%	0.00%
Sample28		0.00%	0.00%	0.00%	0.00%	99.80%	-0.02%	0.03%	0.19%	0.00%	0.00%	0.00%	0.00%	0.00%	0.00%	0.00%	0.00%	0.00%	0.00%	0.00%	0.00%	0.00%	0.00%	0.00%	101.62%	-0.32%	-1.29%	-0.02%	0.01%	0.00%	0.00%	0.00%	0.00%	0.00%	0.00%	0.00%	0.00%	0.00%	0.00%	0.00%	0.00%	0.00%		0.00%	0.00%	0.00%	0.00%	0.00%	0.00%
Sample29		0.00%	0.00%	0.00%	0.00%	99.41%	-0.15%	0.04%	0.70%	0.00%	0.00%	0.00%	0.00%	0.00%	0.00%	0.00%	0.00%	0.00%	0.00%	0.00%	0.00%	0.00%	0.00%	0.00%	0.60%	-0.01%	-0.01%	0.00%	0.45%	8.12%	90.84%	0.00%	0.00%	0.00%	0.00%	0.00%	0.00%	0.00%	0.00%	0.00%	0.00%	0.00%		0.00%	0.00%	0.00%	0.00%	0.00%	0.00%
Sample30		0.00%	0.00%	0.00%	0.00%	99.48%	-0.22%	0.05%	0.69%	0.00%	0.00%	0.00%	0.00%	0.00%	0.00%	0.00%	0.00%	0.00%	0.00%	0.00%	0.00%	0.00%	0.00%	0.00%	101.54%	-0.26%	-1.27%	-0.02%	0.01%	0.00%	0.00%	0.00%	0.00%	0.00%	0.00%	0.00%	0.00%	0.00%	0.00%	0.00%	0.00%	0.00%		0.00%	0.00%	0.00%	0.00%	0.00%	0.00%
[truncated: 80 more columns]
