# Supplementary material for: TraVis Pies: A Guide for Stable Isotope Metabolomics Interpretation Using an Intuitive Visualization
Source: Metabolites. 2022 Jun 25;12(7):593. doi: 10.3390/metabo12070593 (PMC9321460; doi:10.3390/metabo12070593)
Supplement: Supplementary file 1 [file metabolites-12-00593-s001.zip › Supplementary data/Input_meta_Escher-Trace_Example/Input_Example_RA+isotopologues.csv]

Metabolite	Fragment	Sample01	Sample02	Sample03	Sample05	Sample06	Sample07	Sample09	Sample10	Sample11
Phosphoenolpyruvic_acid	Abundance	13758219.94	14613601.88	10292417.19	9240457	10201780.62	11207332	5551253.5	4065125.72	5439468
	Phosphoenolpyruvic_acid_PARENT	0.06	0.07	0.05	0.16	0.16	0.16	0.00	0.00	0.00
	Phosphoenolpyruvic_acid_C13-label-1	0.00	0.00	0.00	-0.01	-0.01	-0.01	0.00	0.00	0.00
	Phosphoenolpyruvic_acid_C13-label-2	0.00	0.00	0.00	0.00	0.00	0.00	0.00	0.00	0.00
	Phosphoenolpyruvic_acid_C13-label-3	0.94	0.93	0.95	0.84	0.84	0.85	1.00	1.00	1.00
L-Lactic_acid	Abundance	8830000236	7817946048	8243435448	2303095464	1954760020	2033995056	8816579904	7783360680	7104541512
	L-Lactic_acid_PARENT	0.06	0.06	0.06	0.24	0.29	0.29	0.07	0.05	0.07
	L-Lactic_acid_C13-label-1	0.00	0.00	0.00	0.02	0.01	0.01	0.00	0.00	0.00
	L-Lactic_acid_C13-label-2	0.04	0.04	0.04	0.05	0.04	0.04	0.04	0.04	0.04
	L-Lactic_acid_C13-label-3	0.90	0.90	0.90	0.70	0.65	0.65	0.89	0.91	0.89
3-Phosphoglyceric_acid	Abundance	47898547.52	53418136.37	39688819.7	37103665	44464608.09	45631468.36	26387118.28	28912806.53	27046333.81
	3-Phosphoglyceric_acid_PARENT	0.07	0.08	0.07	0.17	0.17	0.16	0.02	0.01	0.01
	3-Phosphoglyceric_acid_C13-label-1	0.00	0.00	0.00	0.00	0.00	0.00	0.00	0.00	0.00
	3-Phosphoglyceric_acid_C13-label-2	0.03	0.03	0.04	0.03	0.03	0.04	0.03	0.04	0.03
	3-Phosphoglyceric_acid_C13-label-3	0.89	0.89	0.90	0.80	0.80	0.81	0.95	0.95	0.96
Dihydroxyacetone_phosphate	Abundance	587094897.10	582726313.60	760563526.60	38228619.46	45758034.79	51179699.55	111408959.00	90442872.13	113591635.00
	Dihydroxyacetone_phosphate_PARENT	0.06	0.07	0.06	0.17	0.17	0.17	0.02	0.02	0.02
	Dihydroxyacetone_phosphate_C13-label-1	0.00	0.00	0.00	0.00	0.00	0.00	0.00	0.00	0.00
	Dihydroxyacetone_phosphate_C13-label-2	0.04	0.04	0.04	0.03	0.04	0.03	0.04	0.04	0.04
	Dihydroxyacetone_phosphate_C13-label-3	0.90	0.90	0.91	0.80	0.79	0.80	0.94	0.94	0.94
Fructose 1,6-bisphosphate	Abundance	1432014618.00	1620023458.00	1764822908.00	58012875.71	49741233.76	46834452.30	798737817.60	757331487.60	950452918.30
	Fructose 1,6-bisphosphate_PARENT	0.01	0.01	0.01	0.39	0.19	0.15	0.01	0.01	0.01
	Fructose 1,6-bisphosphate_C13-label-1	0.00	0.00	0.00	-0.01	-0.01	-0.01	0.00	0.00	0.00
	Fructose 1,6-bisphosphate_C13-label-2	0.00	0.00	0.00	-0.01	0.00	0.00	0.00	0.00	0.00
	Fructose 1,6-bisphosphate_C13-label-3	0.03	0.03	0.03	0.01	0.02	0.03	0.00	0.00	0.00
	Fructose 1,6-bisphosphate_C13-label-4	0.00	0.00	0.00	0.00	0.00	0.00	0.00	0.00	0.00
	Fructose 1,6-bisphosphate_C13-label-5	0.08	0.08	0.08	0.04	0.06	0.06	0.08	0.08	0.08
	Fructose 1,6-bisphosphate_C13-label-6	0.88	0.88	0.88	0.58	0.75	0.77	0.91	0.91	0.91
Hexose	Abundance	3066444984.00	2785774511.00	3017741656.00	3700560476.00	3026826417.00	3178962373.00	3097191445.00	2746543594.00	2612879295.00
	Hexose_PARENT	0.33	0.38	0.38	0.20	0.27	0.29	0.18	0.19	0.23
	Hexose_C13-label-1	0.00	0.00	0.00	0.00	0.00	0.00	0.00	0.00	0.00
	Hexose_C13-label-2	0.00	0.00	0.00	0.00	0.00	0.00	0.00	0.00	0.00
	Hexose_C13-label-3	0.00	0.00	0.00	0.00	0.00	0.00	0.00	0.00	0.00
	Hexose_C13-label-4	0.00	0.00	0.00	0.01	0.01	0.01	0.00	0.00	0.00
	Hexose_C13-label-5	0.05	0.05	0.05	0.06	0.06	0.06	0.07	0.07	0.06
	Hexose_C13-label-6	0.62	0.57	0.57	0.74	0.67	0.65	0.75	0.75	0.71
Hexose-phosphate	Abundance	912989140.00	998200736.00	1090547199.00	396473571.00	434477722.50	476349605.00	511877177.30	483705112.00	557051558.50
	Hexose-phosphate_PARENT	0.18	0.18	0.18	0.34	0.34	0.36	0.17	0.15	0.17
	Hexose-phosphate_C13-label-1	0.00	0.00	0.00	-0.01	0.00	-0.01	0.00	0.00	0.00
	Hexose-phosphate_C13-label-2	0.00	0.00	0.00	-0.01	-0.01	-0.01	0.00	0.00	0.00
	Hexose-phosphate_C13-label-3	0.00	0.00	0.00	0.00	0.00	0.00	0.00	0.00	0.00
	Hexose-phosphate_C13-label-4	0.00	0.00	0.00	0.00	0.00	0.00	0.00	0.00	0.00
	Hexose-phosphate_C13-label-5	0.06	0.06	0.06	0.05	0.05	0.05	0.07	0.06	0.06
	Hexose-phosphate_C13-label-6	0.77	0.76	0.76	0.62	0.62	0.60	0.77	0.79	0.77
Pyruvic_acid	Abundance	573115645.30	456100631.00	570044865.00	683215433.00	505688129.00	506349068.00	143127944.50	119611909.60	115960887.90
	Pyruvic_acid_PARENT	0.07	0.08	0.08	0.18	0.20	0.20	0.12	0.13	0.12
	Pyruvic_acid_C13-label-1	0.00	0.00	0.00	0.02	0.02	0.02	0.00	0.00	0.00
	Pyruvic_acid_C13-label-2	0.04	0.04	0.04	0.05	0.05	0.05	0.03	0.03	0.03
	Pyruvic_acid_C13-label-3	0.89	0.88	0.88	0.75	0.74	0.73	0.84	0.83	0.84
Fumaric_acid	Abundance	49133204.50	39724744.25	44629593.00	116716553.30	124429078.40	124664962.60	28496243.88	25116138.31	27792885.12
	Fumaric_acid_PARENT	0.46	0.45	0.46	0.74	0.73	0.74	1.01	1.02	1.01
	Fumaric_acid_C13-label-1	0.04	0.04	0.04	0.03	0.04	0.04	-0.01	-0.02	-0.01
	Fumaric_acid_C13-label-2	0.21	0.20	0.20	0.16	0.16	0.16	0.00	0.00	0.00
	Fumaric_acid_C13-label-3	0.17	0.18	0.17	0.06	0.06	0.05	0.00	0.00	0.00
	Fumaric_acid_C13-label-4	0.12	0.13	0.13	0.01	0.01	0.01	0.00	0.00	0.00
Citric_acid	Abundance	1337600548.00	1347144476.00	1392041936.00	1351135623.00	1330329611.00	1390085367.00	0.00	0.00	0.00
	Citric_acid_PARENT	0.19	0.17	0.16	0.34	0.29	0.28	0.00	0.00	0.00
	Citric_acid_C13-label-1	0.01	0.02	0.02	0.04	0.05	0.05	0.00	0.00	0.00
	Citric_acid_C13-label-2	0.32	0.31	0.32	0.42	0.45	0.47	0.00	0.00	0.00
	Citric_acid_C13-label-3	0.07	0.08	0.08	0.05	0.05	0.05	0.00	0.00	0.00
	Citric_acid_C13-label-4	0.19	0.19	0.20	0.10	0.11	0.11	0.00	0.00	0.00
	Citric_acid_C13-label-5	0.14	0.15	0.15	0.04	0.04	0.04	0.00	0.00	0.00
	Citric_acid_C13-label-6	0.07	0.08	0.08	0.01	0.01	0.01	0.00	0.00	0.00
L-Malic_acid	Abundance	1525924976.00	1161871248.00	1248378904.00	4235351756.00	5051671472.00	5252724240.00	933879231.60	840964237.90	927251521.00
	L-Malic_acid_PARENT	0.42	0.41	0.41	0.70	0.70	0.70	0.99	0.98	0.99
	L-Malic_acid_C13-label-1	0.04	0.04	0.04	0.04	0.05	0.05	0.00	0.00	0.00
	L-Malic_acid_C13-label-2	0.22	0.21	0.21	0.18	0.18	0.18	0.00	0.00	0.00
	L-Malic_acid_C13-label-3	0.19	0.20	0.19	0.06	0.07	0.06	0.01	0.01	0.01
	L-Malic_acid_C13-label-4	0.13	0.14	0.14	0.01	0.01	0.01	0.01	0.01	0.01
Oxoglutaric_acid	Abundance	294834378.00	318666546.00	280601292.00	118725868.80	121139403.70	118054413.10	124548906.00	107540878.70	98911997.17
	Oxoglutaric_acid_PARENT	0.36	0.33	0.34	0.88	0.87	0.89	1.00	1.01	1.00
	Oxoglutaric_acid_C13-label-1	0.02	0.02	0.02	0.02	0.02	0.02	0.00	0.00	0.00
	Oxoglutaric_acid_C13-label-2	0.20	0.20	0.19	0.06	0.06	0.04	0.00	0.00	0.00
	Oxoglutaric_acid_C13-label-3	0.12	0.13	0.12	0.02	0.02	0.02	0.00	0.00	0.00
	Oxoglutaric_acid_C13-label-4	0.18	0.19	0.19	0.02	0.02	0.03	0.00	0.00	0.00
	Oxoglutaric_acid_C13-label-5	0.12	0.13	0.14	0.00	0.01	0.00	0.00	0.00	0.00
Glycine	Abundance	289071936.50	265285369.00	268224757.00	149566241.80	156786572.80	160907746.00	110524712.10	88095916.69	94061635.12
	Glycine_PARENT	0.87	0.85	0.85	0.80	0.75	0.78	1.00	1.00	1.00
	Glycine_C13-label-1	0.00	0.00	0.00	0.01	0.00	0.00	0.00	-0.01	0.00
	Glycine_C13-label-2	0.12	0.15	0.15	0.20	0.24	0.21	0.01	0.00	0.00
L-Alanine	Abundance	122173042.40	127419543.10	121968515.80	98035076.50	116132542.00	113690040.00	68350589.81	61068534.69	69370616.75
	L-Alanine_PARENT	0.36	0.39	0.40	0.46	0.47	0.48	0.44	0.45	0.45
	L-Alanine_C13-label-1	0.00	0.00	0.00	0.02	0.02	0.02	-0.01	0.00	-0.01
	L-Alanine_C13-label-2	0.02	0.02	0.02	0.03	0.03	0.04	0.02	0.01	0.02
	L-Alanine_C13-label-3	0.61	0.59	0.58	0.49	0.48	0.47	0.54	0.54	0.54
L-Serine	Abundance	125414572.00	127233446.00	142251069.00	107494933.00	109417761.00	114281339.00	183839325.40	193466479.10	196851600.60
	L-Serine_PARENT	0.51	0.51	0.51	0.53	0.45	0.50	0.97	0.98	0.98
	L-Serine_C13-label-1	0.21	0.22	0.22	0.10	0.13	0.12	0.01	0.01	0.01
	L-Serine_C13-label-2	0.09	0.08	0.08	0.07	0.08	0.07	0.01	0.01	0.01
	L-Serine_C13-label-3	0.19	0.18	0.18	0.30	0.34	0.31	0.01	0.00	0.00
Glycerol_3-phosphate	Abundance	1010111580.00	1220229318.00	1050465513.00	257170662.80	295898459.00	296885353.50	10017175896.00	10966121776.00	11453735312.00
	Glycerol_3-phosphate_PARENT	0.42	0.40	0.39	0.60	0.60	0.60	0.40	0.42	0.42
	Glycerol_3-phosphate_C13-label-1	0.00	0.00	0.00	-0.01	-0.01	0.00	0.00	0.00	0.00
	Glycerol_3-phosphate_C13-label-2	0.02	0.02	0.02	0.01	0.01	0.01	0.02	0.02	0.02
	Glycerol_3-phosphate_C13-label-3	0.57	0.58	0.59	0.40	0.40	0.39	0.58	0.56	0.56
Acetyl-CoA	Abundance	22728434.02	26697567.59	28748619.33	12606072.99	15285454.03	15251397.80	3294576.54	3053618.58	3430341.92
	Acetyl-CoA_PARENT	0.00	0.00	0.00	0.06	0.01	0.00	0.79	0.80	0.86
	Acetyl-CoA_C13-label-1	0.00	0.00	0.00	-0.02	0.00	0.00	-0.17	-0.19	-0.19
	Acetyl-CoA_C13-label-2	0.01	0.01	0.01	0.01	0.02	0.02	-0.05	-0.03	-0.04
	Acetyl-CoA_C13-label-3	0.00	0.00	0.00	0.00	0.00	0.00	0.00	0.00	0.00
	Acetyl-CoA_C13-label-4	0.00	0.01	0.00	0.01	0.00	0.01	0.00	0.00	0.00
	Acetyl-CoA_C13-label-5	0.12	0.15	0.14	0.16	0.16	0.18	0.56	0.56	0.47
	Acetyl-CoA_C13-label-6	0.11	0.10	0.11	0.19	0.16	0.17	-0.10	-0.12	-0.07
	Acetyl-CoA_C13-label-7	0.49	0.45	0.46	0.41	0.37	0.41	-0.04	-0.03	-0.04
	Acetyl-CoA_C13-label-8	0.26	0.26	0.25	0.16	0.25	0.19	0.01	0.01	0.00
	Acetyl-CoA_C13-label-9	0.03	0.02	0.03	0.05	0.05	0.03	0.00	0.00	0.00
	Acetyl-CoA_C13-label-10	-0.02	0.00	-0.01	-0.02	-0.02	-0.01	0.00	0.00	0.00
	Acetyl-CoA_C13-label-11	0.00	0.00	0.00	0.00	0.00	0.00	0.00	0.00	0.00
	Acetyl-CoA_C13-label-12	0.00	0.00	0.00	0.00	0.00	0.00	0.00	0.00	0.00
	Acetyl-CoA_C13-label-13	0.00	0.00	0.00	0.00	0.00	0.00	0.00	0.00	0.00
	Acetyl-CoA_C13-label-14	0.00	0.00	0.00	0.00	0.00	0.00	0.00	0.00	0.00
	Acetyl-CoA_C13-label-15	0.00	0.00	0.00	0.00	0.00	0.00	0.00	0.00	0.00
	Acetyl-CoA_C13-label-16	0.00	0.00	0.00	0.00	0.00	0.00	0.00	0.00	0.00
	Acetyl-CoA_C13-label-17	0.00	0.00	0.00	0.00	0.00	0.00	0.00	0.00	0.00
	Acetyl-CoA_C13-label-18	0.00	0.00	0.00	0.00	0.00	0.00	0.00	0.00	0.00
	Acetyl-CoA_C13-label-19	0.00	0.00	0.00	0.00	0.00	0.00	0.00	0.00	0.00
	Acetyl-CoA_C13-label-20	0.00	0.00	0.00	0.00	0.00	0.00	0.00	0.00	0.00
	Acetyl-CoA_C13-label-21	0.00	0.00	0.00	0.00	0.00	0.00	0.00	0.00	0.00
	Acetyl-CoA_C13-label-22	0.00	0.00	0.00	0.00	0.00	0.00	0.00	0.00	0.00
	Acetyl-CoA_C13-label-23	0.00	0.00	0.00	0.00	0.00	0.00	0.00	0.00	0.00
Coenzyme_A	Abundance	2632254.23	3826760.46	5077906.30	1926016.91	1639335.21	1523998.37	626995.64	407758.12	539282.55
	Coenzyme_A_PARENT	0.05	0.02	0.01	0.49	0.12	0.06	1.14	1.11	1.04
	Coenzyme_A_C13-label-1	-0.01	-0.01	0.00	-0.11	-0.01	-0.01	-0.29	-0.28	-0.18
	Coenzyme_A_C13-label-2	0.00	0.00	0.00	-0.03	-0.01	0.00	-0.06	-0.06	-0.07
	Coenzyme_A_C13-label-3	0.00	0.00	0.00	0.00	0.00	0.00	0.00	0.00	0.00
	Coenzyme_A_C13-label-4	0.00	0.00	0.00	0.00	0.00	0.00	0.00	0.00	0.00
	Coenzyme_A_C13-label-5	0.68	0.70	0.65	0.43	0.58	0.75	0.27	0.30	0.29
	Coenzyme_A_C13-label-6	0.34	0.35	0.37	0.30	0.39	0.29	-0.05	-0.06	-0.06
	Coenzyme_A_C13-label-7	0.00	-0.03	0.00	-0.08	-0.09	-0.05	-0.02	-0.02	-0.02
	Coenzyme_A_C13-label-8	-0.04	-0.03	-0.03	-0.02	0.01	-0.03	0.00	0.00	0.00
	Coenzyme_A_C13-label-9	0.00	0.00	0.00	0.02	0.01	0.00	0.00	0.00	0.00
	Coenzyme_A_C13-label-10	0.00	0.00	0.00	0.00	0.00	0.00	0.00	0.00	0.00
	Coenzyme_A_C13-label-11	0.00	0.00	0.00	0.00	0.00	0.00	0.00	0.00	0.00
	Coenzyme_A_C13-label-12	0.00	0.00	0.00	0.00	0.00	0.00	0.00	0.00	0.00
	Coenzyme_A_C13-label-13	0.00	0.00	0.00	0.00	0.00	0.00	0.00	0.00	0.00
	Coenzyme_A_C13-label-14	0.00	0.00	0.00	0.00	0.00	0.00	0.00	0.00	0.00
	Coenzyme_A_C13-label-15	0.00	0.00	0.00	0.00	0.00	0.00	0.00	0.00	0.00
	Coenzyme_A_C13-label-16	0.00	0.00	0.00	0.00	0.00	0.00	0.00	0.00	0.00
	Coenzyme_A_C13-label-17	0.00	0.00	0.00	0.00	0.00	0.00	0.00	0.00	0.00
	Coenzyme_A_C13-label-18	0.00	0.00	0.00	0.00	0.00	0.00	0.00	0.00	0.00
	Coenzyme_A_C13-label-19	0.00	0.00	0.00	0.00	0.00	0.00	0.00	0.00	0.00
	Coenzyme_A_C13-label-20	0.00	0.00	0.00	0.00	0.00	0.00	0.00	0.00	0.00
	Coenzyme_A_C13-label-21	0.00	0.00	0.00	0.00	0.00	0.00	0.00	0.00	0.00
