# Supplementary material for: TraVis Pies: A Guide for Stable Isotope Metabolomics Interpretation Using an Intuitive Visualization
Source: Metabolites. 2022 Jun 25;12(7):593. doi: 10.3390/metabo12070593 (PMC9321460; doi:10.3390/metabo12070593)
Supplement: Supplementary file 1 [file metabolites-12-00593-s001.zip › Supplementary data/Measurement results.xlsx]

## Sheet: Explanation
Comment on data analysis	We included our results and some first interpretation in this file. See below an explanation of what information is presented on the other tabs of this file. If you are stuck on interpreting the data, you can contact us._x000D_ Best regards,_x000D_ the MEC team
Explanation Sheets
Sheet	Explanation
Metadata	Sample information: cohort, normalisation (for cell extracts), is sample: -Tracer sample used for interpretation - 12C control (to aid peak picking and interference detection in tracer studies) -medium only: control without cells (to aid troubleshooting)
rawIntensity	Integrated area of peaks associated with the metabolite of interest. A peak is integrated separately for each isotopologue of each metabolite in each sample, if present.
rawAbundances	The sum per metabolite of all isotopologue areas noted in raw Intensity. Detection limits are calculated based on blanks (or mock samples if provided by the client).
FracContribution	The fractional contribution of a metabolite is the amount of labeled isotopes of the tracer element relative to the total amount of this element in the element, expressed as a percentage.
AcCoa corrected FC	Only for extracts: The correction of the Acetyl-CoA fractional contribution to obtain the fractional contribution of only the acetyl moiety, as explained in supplement 1
CorrectedIsotopologues	The contribution of each isotopologue as a percentage of the total amount of metabolite concentration, after correction for the natural abundance of the tracer element. The sum of the different isotopologue percentages is 100%._x000D_ The contribution of different isotopologues to the total signal will be more informative of the biochemical situation of the cell than simply the fractional contrib…

## Sheet: Metadata
Cell extracts	Cohort	For interpretation	12C control	Normalisation (BCA absorbance)
Sample01	NT	x		0.5295
Sample02	NT	x		0.4875
Sample03	NT	x		0.496
Sample04	NT		x	0.52
Sample05	25mM 2DG	x		0.419
Sample06	25mM 2DG	x		0.4075
Sample07	25mM 2DG	x		0.4385
Sample08	25mM 2DG		x	0.449
Sample09	10uM AMA	x		0.354
Sample10	10uM AMA	x		0.2945
Sample11	10uM AMA	x		0.3175
Sample12	10uM AMA		x	0.3045
Medium samples	Cohort	For interpretation	12C control	Control without cells
Sample13	NT	x
Sample14	NT	x
Sample15	NT	x
Sample16	NT		x
Sample17	NT			x
Sample18	NT		x	x
Sample19	25mM 2DG	x
Sample20	25mM 2DG	x
Sample21	25mM 2DG	x
Sample22	25mM 2DG		x
Sample23	25mM 2DG			x
Sample24	25mM 2DG		x	x
Sample25	10uM AMA	x
Sample26	10uM AMA	x
Sample27	10uM AMA	x
Sample28	10uM AMA		x
Sample29	10uM AMA			x
Sample30	10uM AMA		x	x

## Sheet: rawAbundances
Sample	01_Glycolysis	Phosphoenolpyruvic_acid	L-Lactic_acid	3-Phosphoglyceric_acid	Dihydroxyacetone_phosphate	Fructose 1,6-bisphosphate	Hexose	Hexose-phosphate	Pyruvic_acid	02_Krebs Cycle	Fumaric_acid	Citric_acid	L-Malic_acid	Oxoglutaric_acid	03_Amino Acids	Glycine	L-Alanine	L-Serine	09_Others	Glycerol_3-phosphate	10_CoA	Acetyl-CoA	Coenzyme_A
Sample01		1.37582e+07	8830000236	4.78985e+07	5.87095e+08	1432014618	3066444984	912989140	5.73116e+08		4.91332e+07	1337600548	1525924976	294834378		2.89072e+08	1.22173e+08	125414572		1010111580		2.27284e+07	2.63225e+06
Sample02		1.46136e+07	7817946048	5.34181e+07	5.82726e+08	1620023458	2785774511	998200736	456100631		3.97247e+07	1347144476	1161871248	318666546		265285369	1.2742e+08	127233446		1220229318		2.66976e+07	3.82676e+06
Sample03		1.02924e+07	8243435448	3.96888e+07	7.60564e+08	1764822908	3017741656	1090547199	570044865		44629593	1392041936	1248378904	280601292		268224757	1.21969e+08	142251069		1050465513		2.87486e+07	5.07791e+06
Sample04		24365238	9094283301	7.75226e+07	5.46767e+08	1970822174	2991374715	1300700303	7.35953e+08		3.62734e+08	4091178708	14700080541	6.98359e+08		198488884	229287998	9.91858e+07		1308733370		4.93532e+07	8.88595e+06
Sample05		9240457	2303095464	37103665	3.82286e+07	5.80129e+07	3700560476	396473571	683215433		1.16717e+08	1351135623	4235351756	1.18726e+08		1.49566e+08	9.80351e+07	107494933		2.57171e+08		1.26061e+07	1.92602e+06
Sample06		1.02018e+07	1954760020	4.44646e+07	4.5758e+07	4.97412e+07	3026826417	4.34478e+08	505688129		1.24429e+08	1330329611	5051671472	1.21139e+08		1.56787e+08	116132542	109417761		295898459		1.52855e+07	1.63934e+06
Sample07		11207332	2033995056	4.56315e+07	5.11797e+07	4.68345e+07	3178962373	476349605	506349068		1.24665e+08	1390085367	5252724240	1.18054e+08		160907746	113690040	114281339		2.96885e+08		1.52514e+07	1.524e+06
Sample08		11851675	1892028590	4.55479e+07	5.73553e+07	5.04725e+07	3496516202	4.77762e+08	4.26316e+08		1.23949e+08	1395446108	5394275144	1.41055e+08		1.89549e+08	1.11029e+08	140733201		3.03157e+08		1.92697e+07	2.65521e+06
Sample09		5.55125e+06	8816579904	2.63871e+07	111408959	7.98738e+08	3097191445	5.11877e+08	1.43128e+08		2.84962e+07	0	9.33879e+08	124548906		1.10525e+08	6.83506e+07	1.83839e+08		10017175896		3.29458e+06	626996
Sample10		4.06513e+06	7783360680	2.89128e+07	9.04429e+07	7.57331e+08	2746543594	483705112	1.19612e+08		2.51161e+07	0	8.40964e+08	1.07541e+08		8.80959e+07	6.10685e+07	1.93466e+08		10966121776		3.05362e+06	407758
Sample11		5439468	7104541512	2.70463e+07	113591635	9.50453e+08	2612879295	5.57052e+08	1.15961e+08		2.77929e+07	0	927251521	9.8912e+07		9.40616e+07	6.93706e+07	1.96852e+08		11453735312		3.43034e+06	539283
Sample12		5006468	6657716398	2.1916e+07	1.04133e+08	7.89808e+08	2762480001	4.65995e+08	8.84791e+07		2.38197e+07	0	8.12551e+08	8.94644e+07		79808499	5.11225e+07	1.76291e+08		10510438919		3.89177e+06	780896
Sample13		0	5115710228	0	0	0	7.85625e+08	0	0		0	0	0	0		0	0	0		0		0	0
Sample14		0	4819665044	0	0	0	7.12564e+08	0	0		0	0	0	0		0	0	0		0		0	0
Sample15		0	3348531316	0	0	0	4.16764e+08	0	0		0	0	0	0		0	0	0		0		0	0
Sample16		0	2983301982	0	0	0	3.09203e+08	0	0		0	0	0	0		0	0	0		0		0	0
Sample17		0	5.94306e+08	0	0	0	1142821111	0	0		0	0	0	0		0	0	0		0		0	0
Sample18		0	7.08896e+08	0	0	0	6.57201e+08	0	0		0	0	0	0		0	0	0		0		0	0
Sample19		0	1101681222	0	0	0	4.80223e+08	0	0		0	0	0	0		0	0	0		0		0	0
Sample20		0	1236083934	0	0	0	5.52282e+08	0	0		0	0	0	0		0	0	0		0		0	0
Sample21		0	1399445602	0	0	0	6.90455e+08	0	0		0	0	0	0		0	0	0		0		0	0
Sample22		0	1102638921	0	0	0	8.85621e+08	0	0		0	0	0	0		0	0	0		0		0	0
Sample23		0	6.27445e+08	0	0	0	2081864428	0	0		0	0	0	0		0	0	0		0		0	0
Sample24		0	9.5215e+08	0	0	0	1049869013	0	0		0	0	0	0		0	0	0		0		0	0
Sample25		0	5748810446	0	0	0	1066887254	0	0		0	0	0	0		0	0	0		0		0	0
Sample26		0	2637254186	0	0	0	525772413	0	0		0	0	0	0		0	0	0		0		0	0
Sample27		0	3514624020	0	0	0	5.88863e+08	0	0		0	0	0	0		0	0	0		0		0	0
Sample28		0	3167163338	0	0	0	7.18539e+08	0	0		0	0	0	0		0	0	0		0		0	0
Sample29		0	7.60708e+08	0	0	0	1127217799	0	0		0	0	0	0		0	0	0		0		0	0
Sample30		0	6.15712e+08	0	0	0	1486346642	0	0		0	0	0	0		0	0	0		0		0	0

## Sheet: FracContribution_C
Sample	01_Glycolysis	Phosphoenolpyruvic_acid	L-Lactic_acid	3-Phosphoglyceric_acid	Dihydroxyacetone_phosphate	Fructose 1,6-bisphosphate	Hexose	Hexose-phosphate	Pyruvic_acid	02_Krebs Cycle	Fumaric_acid	Citric_acid	L-Malic_acid	Oxoglutaric_acid	03_Amino Acids	Glycine	L-Alanine	L-Serine	09_Others	Glycerol_3-phosphate	Acetyl-CoA	Coenzyme_A
Sample01		0.941667	0.92694	0.915673	0.927504	0.958285	0.667731	0.816393	0.914924		0.360463	0.460372	0.395504	0.416204		0.12671	0.62988	0.321438		0.577823	0.815584	0.238141
Sample02		0.930717	0.925017	0.911365	0.920896	0.96395	0.612409	0.815806	0.902276		0.378284	0.481478	0.404202	0.445312		0.150822	0.603487	0.312294		0.596324	0.756124	0.242771
Sample03		0.947251	0.926163	0.923139	0.931559	0.965014	0.616059	0.814177	0.908538		0.37045	0.488414	0.403878	0.442752		0.151075	0.594226	0.313521		0.600409	0.701534	0.248546
Sample04		-0.0202372	0.00483084	-0.0111953	-0.00921131	0.00475322	-0.00345729	-0.00782502	0.00422167		-0.00122045	0.0205102	0.00047457	-0.000483575		-0.000498501	-0.00130471	-0.00100789		-0.0100805	0	-0.0137414
Sample05		0.840053	0.731385	0.818737	0.821732	0.614529	0.793624	0.657064	0.78808		0.140874	0.278863	0.15998	0.0605322		0.202034	0.516872	0.376929		0.400509	0.56246	0.152927
Sample06		0.840389	0.686631	0.821908	0.817535	0.802499	0.725621	0.657954	0.775951		0.145546	0.298369	0.164676	0.0637951		0.244684	0.50944	0.434863		0.399875	0.628279	0.227781
Sample07		0.845859	0.684784	0.829815	0.823714	0.830434	0.704612	0.641851	0.769215		0.142071	0.302356	0.161818	0.0545823		0.216145	0.501919	0.393748		0.397163	0.69152	0.232604
Sample08		-0.0202372	0.00660076	-0.0116774	-0.00847703	0.0781237	-0.00409108	-0.00860358	0.00419687		-0.00139213	0.0277256	0.000814158	-0.00139409		-0.00186865	-0.00207855	0.000479567		-0.0108563	0	-0.0223349
Sample09		1.00001	0.92	0.970975	0.966225	0.977031	0.806316	0.821942	0.865834		-0.00324149	0	0.0136533	-0.000619179		0.00462601	0.55516	0.0163042		0.589735	-0.0649547	0.0260511
Sample10		0.996088	0.937661	0.976012	0.966487	0.978085	0.804437	0.84131	0.853922		-0.00402239	0	0.014766	-0.00105652		0.00119517	0.550528	0.0146573		0.575492	-0.0688705	0.0309019
Sample11		1.00001	0.915786	0.981935	0.964553	0.978894	0.764581	0.826776	0.864335		-0.00359547	0	0.0132108	-0.0003834		0.00317788	0.547101	0.01452		0.572539	-0.0212164	0.0328307
Sample12		-0.0202372	0.0044241	-0.00675672	-0.00911158	0.0106567	-0.00351393	-0.00838026	0.0151075		-0.00281401	0	0.00635504	-0.000965255		-0.00253414	-0.00240979	8.85e-05		-0.00906888	0	-0.0226036
Sample13		0	0.830188	0	0	0	0.975038	0	0		0	0	0	0		0	0	0		0	0	0
Sample14		0	0.814149	0	0	0	0.978035	0	0		0	0	0	0		0	0	0		0	0	0
Sample15		0	0.696275	0	0	0	0.977035	0	0		0	0	0	0		0	0	0		0	0	0
Sample16		0	0.0026681	0	0	0	-0.00542677	0	0		0	0	0	0		0	0	0		0	0	0
Sample17		0	0.0113214	0	0	0	0.979537	0	0		0	0	0	0		0	0	0		0	0	0
Sample18		0	0.0101077	0	0	0	-0.00499114	0	0		0	0	0	0		0	0	0		0	0	0
Sample19		0	0.210201	0	0	0	0.974923	0	0		0	0	0	0		0	0	0		0	0	0
Sample20		0	0.230586	0	0	0	0.974945	0	0		0	0	0	0		0	0	0		0	0	0
Sample21		0	0.228532	0	0	0	0.956529	0	0		0	0	0	0		0	0	0		0	0	0
Sample22		0	0.00478766	0	0	0	-0.00490122	0	0		0	0	0	0		0	0	0		0	0	0
Sample23		0	0.00839212	0	0	0	0.978069	0	0		0	0	0	0		0	0	0		0	0	0
Sample24		0	0.00490287	0	0	0	-0.00502407	0	0		0	0	0	0		0	0	0		0	0	0
Sample25		0	0.860441	0	0	0	0.975374	0	0		0	0	0	0		0	0	0		0	0	0
Sample26		0	0.716456	0	0	0	0.884718	0	0		0	0	0	0		0	0	0		0	0	0
Sample27		0	0.679975	0	0	0	0.967851	0	0		0	0	0	0		0	0	0		0	0	0
Sample28		0	0.00200782	0	0	0	-0.00486583	0	0		0	0	0	0		0	0	0		0	0	0
Sample29		0	0.00679567	0	0	0	0.979044	0	0		0	0	0	0		0	0	0		0	0	0
Sample30		0	0.00647754	0	0	0	-0.00472437	0	0		0	0	0	0		0	0	0		0	0	0

## Sheet: AcCoa corrected FC
Sample_Names	10_CoA	Acetyl-CoA_PARENT	Acetyl-CoA_C13-label-1	Acetyl-CoA_C13-label-2	Acetyl-CoA_C13-label-3	Acetyl-CoA_C13-label-4	Acetyl-CoA_C13-label-5	Acetyl-CoA_C13-label-6	Acetyl-CoA_C13-label-7	Acetyl-CoA_C13-label-8	Acetyl-CoA_C13-label-9	Acetyl-CoA_C13-label-10	Acetyl-CoA_C13-label-11		Coenzyme_A_PARENT	Coenzyme_A_C13-label-1	Coenzyme_A_C13-label-2	Coenzyme_A_C13-label-3	Coenzyme_A_C13-label-4	Coenzyme_A_C13-label-5	Coenzyme_A_C13-label-6	Coenzyme_A_C13-label-7	Coenzyme_A_C13-label-8	Coenzyme_A_C13-label-9	Coenzyme_A_C13-label-10	Coenzyme_A_C13-label-11
KD01		0.0027	-0.0008	0.0064	0	0.0013	0.1238	0.1069	0.5	0.2586	0.0225	-0.0215	0		0.0525	-0.0146	-0.0023	0	0	0.6933	0.327	-0.0129	-0.0439	0.0008	0	0
KD02		0.0013	-0.0004	0.0104	0	0.0114	0.1511	0.1002	0.4612	0.2512	0.0185	-0.0049	0		0.0249	-0.0069	-0.0011	0	0	0.7133	0.3428	-0.0415	-0.0328	0.0012	0	0
KD03		0	0.0012	0.0077	0	0.0029	0.1387	0.1142	0.4667	0.2457	0.029	-0.0061	0		0.0137	-0.0038	-0.0006	0	0	0.6666	0.3644	-0.0044	-0.0333	-0.0026	0	0
KD04		1.1664	-0.0623	-0.1114	0	0.0064	-0.0002	-0.0003	0.0013	0.0004	-0.0002	0	0		1.223	-0.125	-0.0974	0	0	-0.0004	-0.0002	0	0	0	0	0
KD05		0.0583	-0.0175	0.0107	0	0.007	0.1596	0.1886	0.4144	0.1557	0.0463	-0.0231	0		0.5042	-0.1208	-0.027	0	0	0.4381	0.2923	-0.0908	-0.0199	0.0239	0	0
KD06		0.006	-0.0018	0.0155	0	0.0033	0.1689	0.1603	0.3778	0.2485	0.0405	-0.0188	0		0.1198	-0.0141	-0.0103	0	0	0.5916	0.3902	-0.0993	0.009	0.0133	0	0
KD07		0.0047	0.001	0.0184	0	0.0063	0.1806	0.174	0.4166	0.1852	0.0272	-0.014	0		0.0588	-0.0163	-0.0026	0	0	0.7673	0.2816	-0.0616	-0.0309	0.0037	0	0
KD08		1.245	-0.1435	-0.1065	0	0.0058	-0.0006	-0.0003	0	0	0	0	0		1.4226	-0.3467	-0.0747	0	0	-0.0011	-0.0002	0	0	0	0	0
KD09		0.8096	-0.1947	-0.0458	0	0.0021	0.5768	-0.1221	-0.0358	0.0085	0.0017	-0.0004	0		1.1716	-0.3254	-0.0509	0	0	0.2776	-0.062	-0.0158	0.0042	0.0008	0	0
KD10		0.8238	-0.2114	-0.027	0	0.0012	0.575	-0.1411	-0.0311	0.0096	0.0014	-0.0005	0		1.1424	-0.3173	-0.0496	0	0	0.3044	-0.068	-0.0174	0.0046	0.0008	0	0
KD11		0.8789	-0.2152	-0.038	0	0.0018	0.4802	-0.0803	-0.0348	0.0059	0.0018	-0.0003	0		1.0649	-0.2164	-0.0674	0	0	0.2969	-0.0663	-0.0169	0.0044	0.0008	0	0
KD12		1.4041	-0.3231	-0.0837	0	0.004	-0.0011	-0.0002	0	0	0	0	0		1.4295	-0.355	-0.0733	0	0	-0.0011	-0.0002	0	0	0	0	0
FC= percent pyruvate derived C2 both 13C (assume no C1)																	selected mass
KD01		0.948571	0	0.158759	0	-0.565217	0.821434	0.673089	0.726282	0.815584	-1.58394	0.489749	0				m8
KD02		0.947791	0	0.442308	0	-10.3636	0.788168	0.707701	0.666004	0.756124	-0.405152	0.14939	0				m8
KD03		1	0	0.58042	0	-4.83333	0.791929	0.686608	0.702086	0.701534	-17.5556	0.183183	0				m8
KD04		0.0462796	0	-0.0106028	0	-0.0657084	0.5	-0.5	-3.25	-2	#DIV/0!	#DIV/0!	#DIV/0!				m8
KD05		0.884371	0	0.0709714	0	-0.259259	0.6357	0.354772	0.95519	0.56246	-0.195292	1.1608	0				m8
KD06		0.949917	0	0.198309	0	-0.320388	0.714503	0.589185	0.690549	0.628279	-0.241563	-2.08889	0				m8
KD07		0.920068	0	0.34202	0	-2.42308	0.764629	0.382102	0.576909	0.69152	-0.359877	0.453074	0				m8
KD08		0.124842	0	-0.0212382	0	-0.0776439	0.454545	-0.5	0	0	#DIV/0!	#DIV/0!	#DIV/0!				m8
KD09		0.308979	0	0.00417178	0	-0.0412574	-1.07781	-0.969355	-0.0681663	-0.0649547	-0.0542169	-0.0952381	0				m8
KD10		0.278887	0	0.0189597	0	-0.0241935	-0.888962	-1.075	-0.042573	-0.0688705	-0.032967	-0.108696	0				m8
KD11		0.174664	0	0.0259649	0	-0.0267062	-0.61738	-0.211161	-0.0570427	-0.0212164	-0.0564972	-0.0681818	0				m8
KD12		0.0177685	0	-0.00692042	0	-0.0545703	0	0	0	0	#DIV/0!	#DIV/0!	#DIV/0!
RSD P
KD01		0.0309907		0.545846		0.935036	0.0227575	0.0253128	0.0434498	0.0752788	1.47043	0.684089
KD02
KD03
KD04
KD05		0.0357427		0.665499		1.2309	0.0921977	0.289985	0.261983	0.102857	0.319605	10.7931
KD06
KD07
KD08		0.277305		0.679831		0.299896	0.268696	0.626744	0.229459	0.5119	0.270955	0.227482
KD09
KD10
KD11
KD12

## Sheet: CorrectedIsotopologues
Sample_Names	01_Glycolysis	Phosphoenolpyruvic_acid_PARENT	Phosphoenolpyruvic_acid_C13-label-1	Phosphoenolpyruvic_acid_C13-label-2	Phosphoenolpyruvic_acid_C13-label-3	L-Lactic_acid_PARENT	L-Lactic_acid_C13-label-1	L-Lactic_acid_C13-label-2	L-Lactic_acid_C13-label-3	3-Phosphoglyceric_acid_PARENT	3-Phosphoglyceric_acid_C13-label-1	3-Phosphoglyceric_acid_C13-label-2	3-Phosphoglyceric_acid_C13-label-3	Dihydroxyacetone_phosphate_PARENT	Dihydroxyacetone_phosphate_C13-label-1	Dihydroxyacetone_phosphate_C13-label-2	Dihydroxyacetone_phosphate_C13-label-3	Fructose 1,6-bisphosphate_PARENT	Fructose 1,6-bisphosphate_C13-label-1	Fructose 1,6-bisphosphate_C13-label-2	Fructose 1,6-bisphosphate_C13-label-3	Fructose 1,6-bisphosphate_C13-label-4	Fructose 1,6-bisphosphate_C13-label-5	Fructose 1,6-bisphosphate_C13-label-6	Hexose_PARENT	Hexose_C13-label-1	Hexose_C13-label-2	Hexose_C13-label-3	Hexose_C13-label-4	Hexose_C13-label-5	Hexose_C13-label-6	Hexose-phosphate_PARENT	Hexose-phosphate_C13-label-1	Hexose-phosphate_C13-label-2	Hexose-phosphate_C13-label-3	Hexose-phosphate_C13-label-4	Hexose-phosphate_C13-label-5	Hexose-phosphate_C13-label-6	Pyruvic_acid_PARENT	Pyruvic_acid_C13-label-1	Pyruvic_acid_C13-label-2	Pyruvic_acid_C13-label-3	02_Krebs Cycle	Fumaric_acid_PARENT	Fumaric_acid_C13-label-1	Fumaric_acid_C13-label-2	Fumaric_acid_C13-label-3	Fumaric_acid_C13-label-4	Citric_acid_PARENT
Sample01		0.06	-0.0021	-0.0007	0.9429	0.0573	0.0029	0.0417	0.8982	0.0746	-0.002	0.033	0.8943	0.0607	-0.0006	0.0365	0.9034	0.0139	-0.0003	0.0007	0.0277	0.0029	0.0765	0.8786	0.3258	-0.0019	-0.004	0.0001	0.0046	0.0547	0.6207	0.1774	-0.0026	-0.0034	0	0	0.0633	0.7652	0.0707	0.0023	0.0385	0.8885		0.4647	0.036	0.2089	0.1737	0.1168	0.1941
Sample02		0.0713	-0.0025	-0.0008	0.9321	0.0593	0.0028	0.0415	0.8964	0.0802	-0.0029	0.0311	0.8916	0.0673	-0.0005	0.0363	0.8969	0.0073	-0.0003	0.0011	0.0294	0.0027	0.0764	0.8835	0.3831	-0.0025	-0.0047	0.0001	0.0042	0.0497	0.5702	0.1773	-0.0019	-0.0034	0	0	0.0643	0.7637	0.083	0.0032	0.0378	0.876		0.4469	0.0364	0.2043	0.1817	0.1308	0.1715
Sample03		0.0543	-0.0019	-0.0006	0.9483	0.0581	0.0028	0.0416	0.8975	0.066	-0.0018	0.0361	0.8997	0.0556	0	0.0386	0.9059	0.0061	-0.0003	0.0011	0.0296	0.0028	0.0759	0.8847	0.3791	-0.0024	-0.0047	0.0002	0.0042	0.0507	0.5729	0.1795	-0.0023	-0.0034	0	0	0.063	0.7632	0.0767	0.0029	0.0384	0.8819		0.4582	0.0396	0.1968	0.1731	0.1323	0.1557
Sample04		1.0492	-0.0374	-0.0119	0.0002	0.9951	-0.0001	0.0002	0.0047	1.0246	-0.0133	-0.0137	0.0024	1.0168	-0.006	-0.0109	0	1.0161	-0.0045	-0.0258	-0.0003	0.0003	0.0009	0.0133	1.0161	-0.0046	-0.0131	-0.0002	0.0001	0	0.0017	1.0278	-0.0081	-0.0198	-0.0002	0.0002	0	0.0001	0.9952	0.0009	-0.0001	0.004		1.0044	-0.0039	-0.0005	0	0	0.9736
Sample05		0.1645	-0.0059	-0.0019	0.8433	0.2429	0.0153	0.0465	0.6953	0.1718	-0.0033	0.0348	0.7966	0.1711	-0.0046	0.0307	0.8028	0.3897	-0.0143	-0.0077	0.0126	-0.0004	0.0397	0.5803	0.1966	-0.0016	-0.0024	0	0.006	0.0644	0.737	0.3432	-0.0054	-0.0065	0	0.0001	0.0512	0.6174	0.1837	0.0169	0.0507	0.7487		0.739	0.0349	0.1604	0.0551	0.0107	0.3394
Sample06		0.1641	-0.0059	-0.0019	0.8436	0.2892	0.0145	0.0436	0.6527	0.1667	0	0.0343	0.7991	0.1733	-0.0048	0.0371	0.7944	0.1869	-0.0112	0.0004	0.0212	-0.0005	0.055	0.7481	0.2662	-0.0016	-0.0033	0.0001	0.0055	0.0588	0.6742	0.3422	-0.0049	-0.0065	0	0.0001	0.0492	0.6199	0.1961	0.0178	0.0484	0.7378		0.7299	0.0375	0.1646	0.0565	0.0114	0.2885
Sample07		0.1585	-0.0057	-0.0018	0.849	0.2912	0.0142	0.0438	0.6509	0.1597	-0.003	0.0375	0.8059	0.1669	-0.0032	0.0345	0.8018	0.1548	-0.0089	-0.0009	0.0253	-0.001	0.0633	0.7675	0.2881	-0.002	-0.0036	0.0001	0.0053	0.0574	0.6547	0.3588	-0.0051	-0.0068	0	0.0001	0.0486	0.6044	0.2025	0.018	0.0488	0.7307		0.7351	0.0389	0.1602	0.0543	0.0115	0.275
Sample08		1.0492	-0.0374	-0.0119	0.0002	0.9933	0.0002	0.0001	0.0065	1.0249	-0.0127	-0.0142	0.002	1.0212	-0.0171	-0.0039	-0.0002	0.9534	-0.0214	-0.0208	-0.0001	0.0003	0.0003	0.0882	1.0167	-0.0044	-0.0133	-0.0001	0.0001	0	0.0011	1.0328	-0.0134	-0.0196	-0.0001	0.0002	0	0	0.9952	0.001	-0.0002	0.004		1.005	-0.0044	-0.0006	0	0	0.9429
Sample09		0	0	0	1	0.0665	0.0008	0.0381	0.8946	0.0188	-0.0002	0.031	0.9504	0.0208	-0.0007	0.0404	0.9395	0.0091	-0.0006	0	0.0017	0.0025	0.076	0.9113	0.1836	-0.0012	-0.0023	0	0.0048	0.0663	0.7489	0.1725	-0.0038	-0.0032	0	0	0.0653	0.7692	0.1212	0.0032	0.0325	0.8431		1.0126	-0.0123	-0.0003	0	0	0
Sample10		0.004	-0.0001	-0.0001	0.9962	0.0488	0.0008	0.0389	0.9115	0.0126	-0.0005	0.0352	0.9527	0.0204	-0.0007	0.0409	0.9395	0.0079	-0.0005	-0.0001	0.0012	0.0025	0.0779	0.911	0.1856	-0.0015	-0.0023	0	0.0048	0.0668	0.7465	0.1532	-0.0039	-0.0028	0	0	0.0634	0.79	0.1326	0.0047	0.0309	0.8318		1.0159	-0.0156	-0.0002	0	0	0
Sample11		0	0	0	1	0.0709	0.0008	0.0384	0.8899	0.0081	-0.0003	0.0304	0.9618	0.0221	-0.0008	0.0415	0.9371	0.007	-0.0004	0	0.0016	0.0023	0.0775	0.912	0.2265	-0.0014	-0.0028	0	0.0046	0.0626	0.7105	0.1675	-0.0036	-0.0031	0	0	0.0645	0.7747	0.123	0.0043	0.0294	0.8433		1.0141	-0.0138	-0.0003	0	0	0
Sample12		1.0492	-0.0374	-0.0119	0.0002	0.9956	-0.0001	0.0002	0.0043	1.0266	-0.0232	-0.0131	0.0097	1.0207	-0.014	-0.0068	0.0001	1.0123	-0.0073	-0.0254	-0.0003	0.0003	0.001	0.0195	1.015	-0.0038	-0.0124	-0.0002	0.0001	0	0.0013	1.0317	-0.0123	-0.0196	-0.0001	0.0002	0.0001	0.0001	0.9847	0.0005	-0.0004	0.0152		1.0109	-0.0105	-0.0004	0	0	0
Sample13		0	0	0	0	0.1558	0.0024	0.0373	0.8045	0	0	0	0	0	0	0	0	0	0	0	0	0	0	0	0.0105	-0.0002	-0.0001	0	0.0043	0.0799	0.9057	0	0	0	0	0	0	0	0	0	0	0		0	0	0	0	0	0
Sample14		0	0	0	0	0.1723	0.0024	0.0359	0.7894	0	0	0	0	0	0	0	0	0	0	0	0	0	0	0	0.0074	-0.0002	-0.0001	0	0.0041	0.0807	0.9081	0	0	0	0	0	0	0	0	0	0	0		0	0	0	0	0	0
Sample15		0	0	0	0	0.2925	0.0015	0.0305	0.6754	0	0	0	0	0	0	0	0	0	0	0	0	0	0	0	0.0084	-0.0002	-0.0001	0	0.0044	0.0799	0.9076	0	0	0	0	0	0	0	0	0	0	0		0	0	0	0	0	0
Sample16		0	0	0	0	0.9974	-0.0001	0	0.0027	0	0	0	0	0	0	0	0	0	0	0	0	0	0	0	1.0192	-0.0058	-0.0134	-0.0002	0.0001	0	0	0	0	0	0	0	0	0	0	0	0	0		0	0	0	0	0	0
Sample17		0	0	0	0	0.9908	-0.0033	0.0001	0.0123	0	0	0	0	0	0	0	0	0	0	0	0	0	0	0	0.0059	-0.0003	-0.0001	0	0.0042	0.0808	0.9095	0	0	0	0	0	0	0	0	0	0	0		0	0	0	0	0	0
Sample18		0	0	0	0	0.9909	-0.0016	0.0002	0.0105	0	0	0	0	0	0	0	0	0	0	0	0	0	0	0	1.0168	-0.0036	-0.0131	-0.0002	0.0001	0	0	0	0	0	0	0	0	0	0	0	0	0		0	0	0	0	0	0
Sample19		0	0	0	0	0.7835	0.0035	0.012	0.201	0	0	0	0	0	0	0	0	0	0	0	0	0	0	0	0.0105	-0.0003	-0.0001	0	0.0053	0.0791	0.9055	0	0	0	0	0	0	0	0	0	0	0		0	0	0	0	0	0
Sample20		0	0	0	0	0.7624	0.0037	0.0137	0.2202	0	0	0	0	0	0	0	0	0	0	0	0	0	0	0	0.0103	-0.0004	-0.0001	0	0.0049	0.081	0.9043	0	0	0	0	0	0	0	0	0	0	0		0	0	0	0	0	0
Sample21		0	0	0	0	0.7638	0.0045	0.014	0.2177	0	0	0	0	0	0	0	0	0	0	0	0	0	0	0	0.0296	-0.0004	-0.0004	0	0.0048	0.077	0.8894	0	0	0	0	0	0	0	0	0	0	0		0	0	0	0	0	0
Sample22		0	0	0	0	0.9961	-0.0013	-0.0002	0.0053	0	0	0	0	0	0	0	0	0	0	0	0	0	0	0	1.0165	-0.0035	-0.0128	-0.0002	0.0001	0	0	0	0	0	0	0	0	0	0	0	0	0		0	0	0	0	0	0
Sample23		0	0	0	0	0.9928	-0.0018	0	0.009	0	0	0	0	0	0	0	0	0	0	0	0	0	0	0	0.0072	-0.0001	-0.0001	0	0.0045	0.0801	0.9083	0	0	0	0	0	0	0	0	0	0	0		0	0	0	0	0	0
Sample24		0	0	0	0	0.9959	-0.0012	-0.0001	0.0054	0	0	0	0	0	0	0	0	0	0	0	0	0	0	0	1.0171	-0.0041	-0.0129	-0.0002	0.0001	0	0	0	0	0	0	0	0	0	0	0	0	0		0	0	0	0	0	0
Sample25		0	0	0	0	0.1273	0.0005	0.0358	0.8364	0	0	0	0	0	0	0	0	0	0	0	0	0	0	0	0.0101	-0.0002	-0.0001	0	0.0045	0.0795	0.9062	0	0	0	0	0	0	0	0	0	0	0		0	0	0	0	0	0
Sample26		0	0	0	0	0.2739	-0.0003	0.0295	0.6969	0	0	0	0	0	0	0	0	0	0	0	0	0	0	0	0.1035	-0.001	-0.0014	0	0.0045	0.0724	0.8221	0	0	0	0	0	0	0	0	0	0	0		0	0	0	0	0	0
Sample27		0	0	0	0	0.3104	0.0002	0.0283	0.661	0	0	0	0	0	0	0	0	0	0	0	0	0	0	0	0.0179	-0.0003	-0.0002	0	0.0049	0.0784	0.8994	0	0	0	0	0	0	0	0	0	0	0		0	0	0	0	0	0
Sample28		0	0	0	0	0.998	-0.0002	0.0003	0.0019	0	0	0	0	0	0	0	0	0	0	0	0	0	0	0	1.0162	-0.0032	-0.0129	-0.0002	0.0001	0	0	0	0	0	0	0	0	0	0	0	0	0		0	0	0	0	0	0
Sample29		0	0	0	0	0.9941	-0.0015	0.0004	0.007	0	0	0	0	0	0	0	0	0	0	0	0	0	0	0	0.006	-0.0001	-0.0001	0	0.0045	0.0812	0.9084	0	0	0	0	0	0	0	0	0	0	0		0	0	0	0	0	0
Sample30		0	0	0	0	0.9948	-0.0022	0.0005	0.0069	0	0	0	0	0	0	0	0	0	0	0	0	0	0	0	1.0154	-0.0026	-0.0127	-0.0002	0.0001	0	0	0	0	0	0	0	0	0	0	0	0	0		0	0	0	0	0	0
[truncated: 80 more columns]

## Sheet: Serine isotopologe pattern
The 95% confidence limits have to be calculated on the ln scale as a ratio value is not at all normally distributed, it is only normally distributed after log transformation
Sample_Names	Setup	L-Serine_PARENT	L-Serine_C13-label-1	L-Serine_C13-label-2	L-Serine_C13-label-3		Setup	m0	m1	m2	m3		Setup	m0	m1	m2	m3
Percent scale							Average						Lower CI
Sample01	NT	0.5096	0.2102	0.0864	0.1938		NT	0.509767	0.219233	0.0849333	0.186067		NT	0.00207337	0.0151495	0.00271382	0.0126987
Sample02	NT	0.5109	0.2228	0.0848	0.1815		2DG	0.4966	0.114967	0.0746	0.313767		2DG	0.072232	0.0226755	0.0057149	0.043555
Sample03	NT	0.5088	0.2247	0.0836	0.1829
Sample05	2DG	0.5313	0.1019	0.0715	0.2953								Higher CI
Sample06	2DG	0.4547	0.1268	0.0775	0.3409								NT	0.00208036	0.0160686	0.00278741	0.0134568
Sample07	2DG	0.5038	0.1162	0.0748	0.3051								2DG	0.0821255	0.0271045	0.00610137	0.0491868
Ln scale							Average
Sample01	NT	-0.674129	-1.5597	-2.44877	-1.64093		NT	-0.673804	-1.51806	-2.46598	-1.68208
Sample02	NT	-0.671581	-1.50148	-2.46746	-1.7065		2DG	-0.702041	-2.16712	-2.59616	-1.16102
Sample03	NT	-0.6757	-1.49299	-2.48171	-1.69882		Lower CI
Sample05	2DG	-0.632428	-2.28376	-2.63806	-1.21976		NT	-0.677878	-1.58922	-2.49836	-1.75234
Sample06	2DG	-0.788117	-2.06514	-2.55748	-1.07617		2DG	-0.857154	-2.38281	-2.67532	-1.30855
Sample07	2DG	-0.685576	-2.15244	-2.59294	-1.18712		Higher CI
							NT	-0.669729	-1.44689	-2.4336	-1.61182
							2DG	-0.546927	-1.95143	-2.517	-1.01348

## Sheet: rawIntensity
Sample_Names	01_Glycolysis	Phosphoenolpyruvic_acid_PARENT	Phosphoenolpyruvic_acid_C13-label-1	Phosphoenolpyruvic_acid_C13-label-2	Phosphoenolpyruvic_acid_C13-label-3	L-Lactic_acid_PARENT	L-Lactic_acid_C13-label-1	L-Lactic_acid_C13-label-2	L-Lactic_acid_C13-label-3	3-Phosphoglyceric_acid_PARENT	3-Phosphoglyceric_acid_C13-label-1	3-Phosphoglyceric_acid_C13-label-2	3-Phosphoglyceric_acid_C13-label-3	Dihydroxyacetone_phosphate_PARENT	Dihydroxyacetone_phosphate_C13-label-1	Dihydroxyacetone_phosphate_C13-label-2	Dihydroxyacetone_phosphate_C13-label-3	Fructose 1,6-bisphosphate_PARENT	Fructose 1,6-bisphosphate_C13-label-1	Fructose 1,6-bisphosphate_C13-label-2	Fructose 1,6-bisphosphate_C13-label-3	Fructose 1,6-bisphosphate_C13-label-4	Fructose 1,6-bisphosphate_C13-label-5	Fructose 1,6-bisphosphate_C13-label-6	Hexose_PARENT	Hexose_C13-label-1	Hexose_C13-label-2	Hexose_C13-label-3	Hexose_C13-label-4	Hexose_C13-label-5	Hexose_C13-label-6	Hexose-phosphate_PARENT	Hexose-phosphate_C13-label-1	Hexose-phosphate_C13-label-2	Hexose-phosphate_C13-label-3	Hexose-phosphate_C13-label-4	Hexose-phosphate_C13-label-5	Hexose-phosphate_C13-label-6	Pyruvic_acid_PARENT	Pyruvic_acid_C13-label-1	Pyruvic_acid_C13-label-2	Pyruvic_acid_C13-label-3	02_Krebs Cycle	Fumaric_acid_PARENT	Fumaric_acid_C13-label-1	Fumaric_acid_C13-label-2	Fumaric_acid_C13-label-3	Fumaric_acid_C13-label-4	Citric_acid_PARENT
Sample01		797437	0	0	12960783	488904640	41220588	364715200	7935159808	3.45218e+06	33131.5	1.61138e+06	42801860	34438860	897207	21614606	530144224	18623214	892087	1424715	38391876	5563518	109302632	1257816576	929791424	59343968	1.07561e+06	580394	13521209	165547936	1896584448	150848288	8499512	0	0	0	56926780	696714560	39181280	2.61082e+06	21886814	509436736		21835200	2.68911e+06	10110437	8665811	5832643	239489872
Sample02		1.00584e+06	0	0	13607765	448420032	36220032	321410176	7011895808	4.13585e+06	0	1.69946e+06	47582828	37891976	1.09915e+06	21368596	522366592	10976426	318883	1.98709e+06	45980708	6.0531e+06	123553200	1431154048	992272256	62787036	1.1181e+06	455643	11250214	136403392	1581487872	164834512	9902656	0	0	0	63226256	760237312	36616176	2646441	17090174	399747840		16977446	2.1587e+06	7.99623e+06	7.31509e+06	5.27728e+06	213165392
Sample03		539509	0	0	9752908	463084576	38167512	340162496	7402020864	2.53148e+06	21617.3	1.45088e+06	35684840	40862328	1.44182e+06	29506100	688753280	10020741	244077	2.14353e+06	50471384	6820077	133884184	1561238912	1063919488	67341952	1.19586e+06	656595	12380207	150858624	1721388928	182320304	10539791	0	0	0	67684352	830002752	42287456	3045125	21722780	502989504		19555130	2588093	8659617	7.83478e+06	5.99197e+06	200072608
Sample04		24365238	0	0	0	8752067584	294267296	4936741	43011680	75530024	1.76249e+06	40855.2	189235	529919392	15978023	745171	124756	1820350464	123171384	21317.6	86977.5	0	1.65335e+06	25538678	2801909760	182683328	1.77479e+06	0	0	0	5006842	1223567488	77014632	0	0	0	0	118183	708290752	24523666	216261	2.92282e+06		348415168	14283984	35137.2	0	0	3663637760
Sample05		1466318	0	0	7774139	540968320	52763528	106907552	1602456064	6.14638e+06	106546	1360140	29490598	6.30863e+06	56199.8	1.23392e+06	30629862	20899870	732207	77353.6	697115	0	2275058	33331272	678135168	41830444	623922	278230	21448232	235512192	2722732288	126294640	6935761	0	0	0	19938530	243304640	121403936	15401537	34523816	511886144		82487128	7641094	18502120	6.76865e+06	1.31756e+06	422018272
Sample06		1.61547e+06	0	0	8586315	546679360	46032068	85182288	1276866304	7145048	260065	1607147	35452348	7.64703e+06	62519.4	1.76755e+06	36280936	8638921	102079	214110	1.01621e+06	17607.5	2.71581e+06	37036504	750504192	47852564	687433	405754	16214234	175907200	2035255040	137991936	7.80734e+06	0	0	0	20983794	267694656	95884392	12012599	24445762	373345376		86850656	8415526	20248072	7.40962e+06	1.5052e+06	353149216
Sample07		1714016	0	0	9493316	572770816	47435496	88908488	1324880256	7027382	121717	1.78534e+06	36697028	8.24071e+06	136328	1.84261e+06	40960052	6739761	92689.6	111697	1.13812e+06	0	2.94614e+06	35806044	852731008	53501024	677338	374683	16364127	180166032	2075148160	158572608	8978529	0	0	0	22725572	286072896	99163728	12269344	24652380	370263616		87635240	8627565	19756112	7.12995e+06	1.5161e+06	351851072
Sample08		11851675	0	0	0	1817384704	61482536	911405	12249945	44388360	1.06207e+06	0	97452.4	55830796	1.06971e+06	454804	0	43833476	2.16903e+06	114944	0	0	15998.6	4339074	3277108480	214133360	1.42084e+06	72721.2	0	0	3.7808e+06	451613280	26106440	0	0	0	19878.4	22831.3	410305696	14213916	97542.2	1.69843e+06		119128024	4.82077e+06	0	0	0	1210158080
Sample09		0	0	0	5.55125e+06	567379456	25790528	332528896	7890881024	479125	13562.8	816690	25077740	2239629	0	4479106	104690224	6.80813e+06	55776.3	131884	1310149	1985594	60123464	728322816	530100064	33417336	607466	105373	14440134	202803184	2315717888	82228256	3.98138e+06	0	0	0	32936058	392731488	16774356	1012489	4.62115e+06	120719952		27596390	899854	0	0	0	0
Sample10		15845.2	0	0	4.04928e+06	367560352	18500296	299780928	7097519104	350712	0	1.0124e+06	27549690	1.77993e+06	0	3.68008e+06	84982856	5619570	74812.5	67280.5	876242	1.87109e+06	58423128	690399360	475315840	29173460	518987	73493.3	12934053	181379600	2047148160	69058304	3113330	0	0	0	30247814	381285664	15343316	1.06773e+06	3670686	99530176		24400604	715534	0	0	0	0
Sample11		0	0	0	5439468	486895488	22066120	270156288	6325423616	212742	0	815853	26017738	2428837	0	4696318	106466480	6174091	64093.2	144527	1472718	2226281	72984968	867386240	551414976	35100812	536612	173983	11676016	161451328	1852525568	86929024	4.26965e+06	0	0	0	35408856	430444032	13793296	953976	3.3839e+06	97829712		26954158	838727	0	0	0	0
Sample12		5006468	0	0	0	6410085888	215124704	3.55771e+06	28948100	21396806	291212	17915.8	210085	101316864	2.25127e+06	537183	27969.9	726875520	47119828	105463	0	0	749434	14957730	2584823808	170581824	3527730	0	0	0	3546639	439991840	25934222	0	0	0	37433.9	31051.9	84255360	2.87963e+06	0	1.3441e+06		23027254	792456	0	0	0	0
Sample13		0	0	0	0	770646528	38034580	189186176	4117842944	0	0	0	0	0	0	0	0	0	0	0	0	0	0	0	7.69189e+06	401282	0	0	3.26542e+06	62119136	712147136	0	0	0	0	0	0	0	0	0	0	0		0	0	0	0	0	0
Sample14		0	0	0	0	803009280	38236308	171886080	3806533376	0	0	0	0	0	0	0	0	0	0	0	0	0	0	0	4.93832e+06	179267	0	0	2840693	56945240	647660672	0	0	0	0	0	0	0	0	0	0	0		0	0	0	0	0	0
Sample15		0	0	0	0	947336704	36795612	101625496	2262773504	0	0	0	0	0	0	0	0	0	0	0	0	0	0	0	3278607	160871	0	0	1.77341e+06	32958284	378593280	0	0	0	0	0	0	0	0	0	0	0		0	0	0	0	0	0
Sample16		0	0	0	0	2877489152	96680584	1.11919e+06	8.01306e+06	0	0	0	0	0	0	0	0	0	0	0	0	0	0	0	290502176	18602362	98699.3	0	0	0	0	0	0	0	0	0	0	0	0	0	0	0		0	0	0	0	0	0
Sample17		0	0	0	0	569462656	17273112	232626	7.33769e+06	0	0	0	0	0	0	0	0	0	0	0	0	0	0	0	6.27731e+06	145427	0	0	4655465	91414464	1040328448	0	0	0	0	0	0	0	0	0	0	0		0	0	0	0	0	0
Sample18		0	0	0	0	679293696	21796210	351764	7454610	0	0	0	0	0	0	0	0	0	0	0	0	0	0	0	615985024	40774232	441347	0	0	0	0	0	0	0	0	0	0	0	0	0	0	0		0	0	0	0	0	0
Sample19		0	0	0	0	834716032	31868770	13459764	221636656	0	0	0	0	0	0	0	0	0	0	0	0	0	0	0	4700450	175981	0	0	2.50268e+06	37634524	435208928	0	0	0	0	0	0	0	0	0	0	0		0	0	0	0	0	0
Sample20		0	0	0	0	911302464	35199040	17203870	272378560	0	0	0	0	0	0	0	0	0	0	0	0	0	0	0	5333555	159720	0	0	2.65934e+06	44290300	499839296	0	0	0	0	0	0	0	0	0	0	0		0	0	0	0	0	0
Sample21		0	0	0	0	1033675712	40982296	19937514	304850080	0	0	0	0	0	0	0	0	0	0	0	0	0	0	0	19121658	1.06592e+06	0	0	3.24458e+06	52617236	614405952	0	0	0	0	0	0	0	0	0	0	0		0	0	0	0	0	0
Sample22		0	0	0	0	1062170176	34418828	189309	5.86061e+06	0	0	0	0	0	0	0	0	0	0	0	0	0	0	0	829830976	54972548	817698	0	0	0	0	0	0	0	0	0	0	0	0	0	0	0		0	0	0	0	0	0
Sample23		0	0	0	0	602411776	19193392	198642	5641566	0	0	0	0	0	0	0	0	0	0	0	0	0	0	0	14065501	738342	0	0	9237017	165168336	1892655232	0	0	0	0	0	0	0	0	0	0	0		0	0	0	0	0	0
Sample24		0	0	0	0	917053056	29733460	267144	5096057	0	0	0	0	0	0	0	0	0	0	0	0	0	0	0	984379392	64638028	851592	0	0	0	0	0	0	0	0	0	0	0	0	0	0	0		0	0	0	0	0	0
Sample25		0	0	0	0	707722240	26678766	203656928	4810752512	0	0	0	0	0	0	0	0	0	0	0	0	0	0	0	10056124	545866	0	0	4.7037e+06	84001920	967579648	0	0	0	0	0	0	0	0	0	0	0		0	0	0	0	0	0
Sample26		0	0	0	0	698527360	22782170	77284304	1838660352	0	0	0	0	0	0	0	0	0	0	0	0	0	0	0	50798240	3.02943e+06	0	0	2.30441e+06	37623084	432017248	0	0	0	0	0	0	0	0	0	0	0		0	0	0	0	0	0
Sample27		0	0	0	0	1055113664	36346116	98813520	2324350720	0	0	0	0	0	0	0	0	0	0	0	0	0	0	0	9845877	497360	0	0	2815103	45699308	530005216	0	0	0	0	0	0	0	0	0	0	0		0	0	0	0	0	0
Sample28		0	0	0	0	3056871168	102234544	2075337	5.98229e+06	0	0	0	0	0	0	0	0	0	0	0	0	0	0	0	673084992	44829828	624652	0	0	0	0	0	0	0	0	0	0	0	0	0	0	0		0	0	0	0	0	0
Sample29		0	0	0	0	731289536	23532814	522245	5363562	0	0	0	0	0	0	0	0	0	0	0	0	0	0	0	6.37359e+06	331380	0	0	4988278	90659016	1024865536	0	0	0	0	0	0	0	0	0	0	0		0	0	0	0	0	0
Sample30		0	0	0	0	592356800	18619136	490664	4244939	0	0	0	0	0	0	0	0	0	0	0	0	0	0	0	1391329792	93468368	1.54848e+06	0	0	0	0	0	0	0	0	0	0	0	0	0	0	0		0	0	0	0	0	0
[truncated: 80 more columns]
