# Supplementary material for: TraVis Pies: A Guide for Stable Isotope Metabolomics Interpretation Using an Intuitive Visualization
Source: Metabolites. 2022 Jun 25;12(7):593. doi: 10.3390/metabo12070593 (PMC9321460; doi:10.3390/metabo12070593)
Supplement: Supplementary file 1 [file metabolites-12-00593-s001.zip › TraVis_Pies-v1.2/Example_data/Standardized input/Input_Example_standardized w isotopologues.csv]

Sample	Cohort	datatype	Phosphoenolpyruvic_acid	L-Lactic_acid	3-Phosphoglyceric_acid	Dihydroxyacetone_phosphate	Fructose 1,6-bisphosphate	Hexose	Hexose-phosphate	Pyruvic_acid	Fumaric_acid	Citric_acid	L-Malic_acid	Oxoglutaric_acid	Glycine	L-Alanine	L-Serine	Glycerol_3-phosphate	Acetyl-CoA	Coenzyme_A
Sample01	NT	FracCont	0.94	0.926666666666667	0.91	0.926666666666667	0.961666666666667	0.661666666666667	0.82	0.916666666666667	0.3625	0.456666666666667	0.3925	0.42	0.12	0.623333333333333	0.32	0.583333333333333	0.298260869565217	0.243333333333333
Sample02	NT	FracCont	0.93	0.926666666666667	0.91	0.926666666666667	0.961666666666667	0.611666666666667	0.81	0.906666666666667	0.375	0.478333333333333	0.405	0.444	0.15	0.603333333333333	0.306666666666667	0.593333333333333	0.296521739130435	0.244761904761905
Sample03	NT	FracCont	0.95	0.926666666666667	0.926666666666667	0.936666666666667	0.961666666666667	0.611666666666667	0.81	0.906666666666667	0.3675	0.488333333333333	0.3975	0.444	0.15	0.593333333333333	0.306666666666667	0.603333333333333	0.294347826086957	0.249047619047619
Sample05	25mM 2DG	FracCont	0.836666666666667	0.74	0.82	0.82	0.613333333333333	0.796666666666667	0.656666666666667	0.79	0.1425	0.281666666666667	0.155	0.056	0.205	0.516666666666667	0.38	0.403333333333333	0.277391304347826	0.154285714285714
Sample06	25mM 2DG	FracCont	0.836666666666667	0.68	0.82	0.816666666666667	0.808333333333333	0.726666666666667	0.658333333333333	0.78	0.145	0.3	0.165	0.066	0.24	0.506666666666667	0.436666666666667	0.403333333333333	0.288695652173913	0.226190476190476
Sample07	25mM 2DG	FracCont	0.846666666666667	0.68	0.836666666666667	0.82	0.833333333333333	0.706666666666667	0.636666666666667	0.77	0.1375	0.306666666666667	0.1575	0.056	0.21	0.503333333333333	0.396666666666667	0.396666666666667	0.285217391304348	0.232857142857143
Sample09	10uM AMA	FracCont	1	0.916666666666667	0.97	0.966666666666667	0.976666666666667	0.808333333333333	0.828333333333333	0.86	0.0025	0	0.0175	0	0.01	0.55	0.02	0.593333333333333	0.0752173913043478	0.0238095238095238
Sample10	10uM AMA	FracCont	1	0.936666666666667	0.976666666666667	0.966666666666667	0.976666666666667	0.808333333333333	0.84	0.85	0	0	0.0175	0	0	0.546666666666667	0.01	0.573333333333333	0.0739130434782609	0.0285714285714286
Sample11	10uM AMA	FracCont	1	0.916666666666667	0.98	0.966666666666667	0.976666666666667	0.76	0.82	0.86	0.0025	0	0.0175	0	0	0.55	0.01	0.573333333333333	0.06	0.03
Sample01	NT	Isotopologues	0.06|0|0|0.94	0.06|0|0.04|0.9	0.07|0|0.03|0.89	0.06|0|0.04|0.9	0.01|0|0|0.03|0|0.08|0.88	0.33|0|0|0|0|0.05|0.62	0.18|0|0|0|0|0.06|0.77	0.07|0|0.04|0.89	0.46|0.04|0.21|0.17|0.12	0.19|0.01|0.32|0.07|0.19|0.14|0.07	0.42|0.04|0.22|0.19|0.13	0.36|0.02|0.2|0.12|0.18|0.12	0.87|0|0.12	0.36|0|0.02|0.61	0.51|0.21|0.09|0.19	0.42|0|0.02|0.57	0|0|0.01|0|0|0.12|0.11|0.49|0.26|0.03|0|0|0|0|0|0|0|0|0|0|0|0|0|0	0|0|0|0|0|0.68|0.34|0|0|0|0|0|0|0|0|0|0|0|0|0|0|0
Sample02	NT	Isotopologues	0.07|0|0|0.93	0.06|0|0.04|0.9	0.08|0|0.03|0.89	0.07|0|0.04|0.9	0.01|0|0|0.03|0|0.08|0.88	0.38|0|0|0|0|0.05|0.57	0.18|0|0|0|0|0.06|0.76	0.08|0|0.04|0.88	0.45|0.04|0.2|0.18|0.13	0.17|0.02|0.31|0.08|0.19|0.15|0.08	0.41|0.04|0.21|0.2|0.14	0.33|0.02|0.2|0.13|0.19|0.13	0.85|0|0.15	0.39|0|0.02|0.59	0.51|0.22|0.08|0.18	0.4|0|0.02|0.58	0|0|0.01|0|0.01|0.15|0.1|0.45|0.26|0.02|0|0|0|0|0|0|0|0|0|0|0|0|0|0	0|0|0|0|0|0.7|0.35|0|0|0|0|0|0|0|0|0|0|0|0|0|0|0
Sample03	NT	Isotopologues	0.05|0|0|0.95	0.06|0|0.04|0.9	0.07|0|0.04|0.9	0.06|0|0.04|0.91	0.01|0|0|0.03|0|0.08|0.88	0.38|0|0|0|0|0.05|0.57	0.18|0|0|0|0|0.06|0.76	0.08|0|0.04|0.88	0.46|0.04|0.2|0.17|0.13	0.16|0.02|0.32|0.08|0.2|0.15|0.08	0.41|0.04|0.21|0.19|0.14	0.34|0.02|0.19|0.12|0.19|0.14	0.85|0|0.15	0.4|0|0.02|0.58	0.51|0.22|0.08|0.18	0.39|0|0.02|0.59	0|0|0.01|0|0|0.14|0.11|0.46|0.25|0.03|0|0|0|0|0|0|0|0|0|0|0|0|0|0	0|0|0|0|0|0.65|0.37|0|0|0|0|0|0|0|0|0|0|0|0|0|0|0
Sample05	25mM 2DG	Isotopologues	0.15|0|0|0.84	0.24|0.02|0.05|0.7	0.17|0|0.03|0.8	0.17|0|0.03|0.8	0.37|0|0|0.01|0|0.04|0.58	0.2|0|0|0|0.01|0.06|0.74	0.32|0|0|0|0|0.05|0.62	0.18|0.02|0.05|0.75	0.74|0.03|0.16|0.06|0.01	0.34|0.04|0.42|0.05|0.1|0.04|0.01	0.7|0.04|0.18|0.06|0.01	0.88|0.02|0.06|0.02|0.02|0	0.8|0.01|0.2	0.46|0.02|0.03|0.49	0.53|0.1|0.07|0.3	0.59|0|0.01|0.4	0.02|0|0.01|0|0.01|0.16|0.19|0.41|0.16|0.05|0|0|0|0|0|0|0|0|0|0|0|0|0|0	0.25|0|0|0|0|0.43|0.3|0|0|0.02|0|0|0|0|0|0|0|0|0|0|0|0
Sample06	25mM 2DG	Isotopologues	0.15|0|0|0.84	0.29|0.01|0.04|0.65	0.17|0|0.03|0.8	0.17|0|0.04|0.79	0.18|0|0|0.02|0|0.06|0.75	0.27|0|0|0|0.01|0.06|0.67	0.33|0|0|0|0|0.05|0.62	0.2|0.02|0.05|0.74	0.73|0.04|0.16|0.06|0.01	0.29|0.05|0.45|0.05|0.11|0.04|0.01	0.7|0.05|0.18|0.07|0.01	0.87|0.02|0.06|0.02|0.02|0.01	0.75|0|0.24	0.47|0.02|0.03|0.48	0.45|0.13|0.08|0.34	0.59|0|0.01|0.4	0|0|0.02|0|0|0.16|0.16|0.37|0.25|0.05|0|0|0|0|0|0|0|0|0|0|0|0|0|0	0.01|0|0|0|0|0.58|0.39|0|0.01|0.01|0|0|0|0|0|0|0|0|0|0|0|0
Sample07	25mM 2DG	Isotopologues	0.15|0|0|0.85	0.29|0.01|0.04|0.65	0.16|0|0.04|0.81	0.17|0|0.03|0.8	0.14|0|0|0.03|0|0.06|0.77	0.29|0|0|0|0.01|0.06|0.65	0.34|0|0|0|0|0.05|0.6	0.2|0.02|0.05|0.73	0.74|0.04|0.16|0.05|0.01	0.28|0.05|0.47|0.05|0.11|0.04|0.01	0.7|0.05|0.18|0.06|0.01	0.89|0.02|0.04|0.02|0.03|0	0.78|0|0.21	0.48|0.02|0.04|0.47	0.5|0.12|0.07|0.31	0.6|0|0.01|0.39	0|0|0.02|0|0.01|0.18|0.17|0.41|0.19|0.03|0|0|0|0|0|0|0|0|0|0|0|0|0|0	0|0|0|0|0|0.75|0.29|0|0|0|0|0|0|0|0|0|0|0|0|0|0|0
Sample09	10uM AMA	Isotopologues	0|0|0|1	0.07|0|0.04|0.89	0.02|0|0.03|0.95	0.02|0|0.04|0.94	0.01|0|0|0|0|0.08|0.91	0.18|0|0|0|0|0.07|0.75	0.17|0|0|0|0|0.07|0.77	0.12|0|0.03|0.84	1|0|0|0|0	0|0|0|0|0|0|0	0.99|0|0|0.01|0.01	1|0|0|0|0|0	1|0|0.01	0.43|0|0.02|0.54	0.97|0.01|0.01|0.01	0.4|0|0.02|0.58	0.43|0|0|0|0|0.56|0|0|0.01|0|0|0|0|0|0|0|0|0|0|0|0|0|0|0	0.72|0|0|0|0|0.27|0|0|0|0|0|0|0|0|0|0|0|0|0|0|0|0
Sample10	10uM AMA	Isotopologues	0|0|0|1	0.05|0|0.04|0.91	0.01|0|0.04|0.95	0.02|0|0.04|0.94	0.01|0|0|0|0|0.08|0.91	0.19|0|0|0|0|0.07|0.75	0.15|0|0|0|0|0.06|0.79	0.13|0|0.03|0.83	1|0|0|0|0	0|0|0|0|0|0|0	0.98|0|0|0.01|0.01	1.01|0|0|0|0|0	0.99|0|0	0.45|0|0.01|0.54	0.98|0.01|0.01|0	0.42|0|0.02|0.56	0.43|0|0|0|0|0.56|0|0|0.01|0|0|0|0|0|0|0|0|0|0|0|0|0|0|0	0.69|0|0|0|0|0.3|0|0|0|0|0|0|0|0|0|0|0|0|0|0|0|0
Sample11	10uM AMA	Isotopologues	0|0|0|1	0.07|0|0.04|0.89	0.01|0|0.03|0.96	0.02|0|0.04|0.94	0.01|0|0|0|0|0.08|0.91	0.23|0|0|0|0|0.06|0.71	0.17|0|0|0|0|0.06|0.77	0.12|0|0.03|0.84	1|0|0|0|0	0|0|0|0|0|0|0	0.99|0|0|0.01|0.01	1|0|0|0|0|0	1|0|0	0.44|0|0.02|0.54	0.98|0.01|0.01|0	0.42|0|0.02|0.56	0.52|0|0|0|0|0.47|0|0|0|0|0|0|0|0|0|0|0|0|0|0|0|0|0|0	0.71|0|0|0|0|0.29|0|0|0|0|0|0|0|0|0|0|0|0|0|0|0|0
Sample01	NT	Abund	13758220	8830000236	47898548	587094897	1432014618	3066444984	912989140	573115645	49133205	1337600548	1525924976	294834378	289071937	122173042	125414572	1010111580	22728434	2632254
Sample02	NT	Abund	14613602	7817946048	53418136	582726314	1620023458	2785774511	998200736	456100631	39724744	1347144476	1161871248	318666546	265285369	127419543	127233446	1220229318	26697568	3826760
Sample03	NT	Abund	10292417	8243435448	39688820	760563527	1764822908	3017741656	1090547199	570044865	44629593	1392041936	1248378904	280601292	268224757	121968516	142251069	1050465513	28748619	5077906
Sample05	25mM 2DG	Abund	9240457	2303095464	37103665	38228619	58012876	3700560476	396473571	683215433	116716553	1351135623	4235351756	118725869	149566242	98035077	107494933	257170663	12606073	1926017
Sample06	25mM 2DG	Abund	10201781	1954760020	44464608	45758035	49741234	3026826417	434477723	505688129	124429078	1330329611	5051671472	121139404	156786573	116132542	109417761	295898459	15285454	1639335
Sample07	25mM 2DG	Abund	11207332	2033995056	45631468	51179700	46834452	3178962373	476349605	506349068	124664963	1390085367	5252724240	118054413	160907746	113690040	114281339	296885354	15251398	1523998
Sample09	10uM AMA	Abund	5551254	8816580000	26387120	111409000	798737800	3097191000	511877200	143127900	28496240	0	933879200	124548900	110524700	68350590	183839300	10017180000	3294577	626995.6
Sample10	10uM AMA	Abund	4065126	7783361000	28912810	90442870	757331500	2746544000	483705100	119611900	25116140	0	840964200	107540900	88095920	61068530	193466500	10966120000	3053619	407758.1
Sample11	10uM AMA	Abund	5439468	7104542000	27046330	113591600	950452900	2612879000	557051600	115960900	27792890	0	927251500	98912000	94061640	69370620	196851600	11453740000	3430342	539282.6
Sample01	NT	NormAbund	25983418.319169	16676109983.0028	90459958.4513692	1108772232.29462	2704465756.37394	5791208657.2238	1724247667.61095	1082371378.65911	92791699.7167139	2526157786.59112	2881822428.70633	556816577.903683	545933780.925401	230732846.081209	236854715.769594	1907670594.90085	42924332.3890463	4971206.79886686
Sample02	NT	NormAbund	29976619.4871795	16036812406.1538	109575663.589744	1195336028.71795	3323125042.05128	5714409253.33333	2047591253.33333	935591037.948718	81486654.3589744	2763373284.10256	2383325636.92308	653674966.153846	544175115.897436	261373421.538462	260991684.102564	2503034498.46154	54764242.0512821	7849764.1025641
Sample03	NT	NormAbund	20750840.7258065	16619829532.2581	80017782.2580645	1533394207.66129	3558110701.6129	6084156564.51613	2198683868.95161	1149284002.01613	89979018.1451613	2806536161.29032	2516892951.6129	565728411.290323	540775719.758065	245904266.129032	286796510.080645	2117874018.14516	57960925.4032258	10237713.7096774
Sample05	25mM 2DG	NormAbund	22053596.6587112	5496647885.44153	88552899.7613365	91237754.176611	138455551.312649	8831886577.56563	946237639.618138	1630585758.94988	278559792.362769	3224667357.99523	10108238081.1456	283355295.942721	356960004.77327	233973930.78759	256551152.74463	613772465.393795	30086093.078759	4596699.28400955
Sample06	25mM 2DG	NormAbund	25035045.398773	4796957104.29448	109115602.453988	112289656.441718	122064377.91411	7427794888.34356	1066203001.22699	1240952463.80368	305347430.674847	3264612542.33129	12396739808.589	297274611.042945	384752326.380368	284987833.128834	268509842.944785	726131187.730061	37510316.5644172	4022907.97546012
Sample07	25mM 2DG	NormAbund	25558339.7947548	4638529204.1049	104062640.820981	116715393.386545	106806047.890536	7249629128.84835	1086316088.93957	1154729915.62144	284298661.345496	3170092057.01254	11978846613.455	269223290.763968	366950389.965792	259270330.672748	260618789.053592	677047557.582668	34780839.2246294	3475480.04561003
Sample09	10uM AMA	NormAbund	15681508.4745763	24905593220.339	74539887.0056497	314714689.265537	2256321468.92655	8749127118.64407	1445980790.96045	404316101.694915	80497853.1073446	0	2638076836.15819	351833050.847458	312216666.666667	193080762.711864	519320056.497175	28297118644.0678	9306714.68926554	1771174.01129944
Sample10	10uM AMA	NormAbund	13803483.8709677	26429069609.5076	98175925.2971138	307106519.524618	2571584040.74703	9326125636.67233	1642462139.21902	406152461.79966	85284006.7911715	0	2855566044.14261	365164346.349745	299137249.575552	207363429.541596	656932088.285229	37236400679.1171	10368825.1273345	1384577.58913413
Sample11	10uM AMA	NormAbund	17132182.6771654	22376510236.2205	85185291.3385827	357768818.897638	2993552440.94488	8229540157.48032	1754493228.34646	365231181.102362	87536661.4173228	0	2920477165.35433	311533858.267717	296257133.858268	218490141.732283	620005039.370079	36074771653.5433	10804226.7716535	1698527.87401575
