# Supplementary material for: TraVis Pies: A Guide for Stable Isotope Metabolomics Interpretation Using an Intuitive Visualization
Source: Metabolites. 2022 Jun 25;12(7):593. doi: 10.3390/metabo12070593 (PMC9321460; doi:10.3390/metabo12070593)
Supplement: Supplementary file 1 [file metabolites-12-00593-s001.zip › TraVis_Pies-v1.2/Example_data/Standardized input/Input_Example_standardized.csv]

Sample	Cohort	datatype	Phosphoenolpyruvic_acid	L-Lactic_acid	3-Phosphoglyceric_acid	Dihydroxyacetone_phosphate	Fructose 1,6-bisphosphate	Hexose	Hexose-phosphate	Pyruvic_acid	Fumaric_acid	Citric_acid	L-Malic_acid	Oxoglutaric_acid	Glycine	L-Alanine	L-Serine	Glycerol_3-phosphate	Acetyl-CoA
Sample01	NT	FracCont	0.941667399	0.926940254	0.915672932	0.927504183	0.958284644	0.667731347	0.81639272	0.914923542	0.360463125	0.460371638	0.395503775	0.416203673	0.126709681	0.629879631	0.3214382	0.577822628	0.815583715
Sample02	NT	FracCont	0.930717262	0.925017341	0.911365355	0.920896498	0.963949881	0.612409053	0.815805859	0.902276076	0.378284148	0.481477931	0.404201763	0.445311818	0.150821534	0.60348702	0.312293934	0.596323592	0.756123536
Sample03	NT	FracCont	0.947250601	0.926162659	0.923138821	0.931559269	0.965014238	0.616059215	0.814177437	0.908538447	0.370449673	0.488413554	0.403877628	0.442751586	0.151074598	0.594226223	0.313520545	0.600408902	0.701533819
Sample05	25mM 2DG	FracCont	0.840052832	0.731384632	0.818737197	0.821731536	0.614528883	0.7936242	0.657064334	0.788080463	0.140874097	0.278863069	0.159980024	0.06053221	0.20203409	0.51687237	0.376928551	0.40050923	0.562459962
Sample06	25mM 2DG	FracCont	0.840389497	0.686631136	0.821908455	0.817535408	0.802499494	0.725620782	0.657954324	0.775950846	0.145546336	0.298368851	0.164676419	0.063795137	0.244684134	0.509440113	0.434862636	0.399875373	0.628279119
Sample07	25mM 2DG	FracCont	0.845859062	0.6847842	0.829815106	0.823713912	0.830434323	0.704611893	0.641851404	0.769214796	0.142071362	0.30235604	0.161817753	0.054582327	0.216144847	0.501919426	0.39374768	0.397163325	0.69152
Sample09	10uM AMA	FracCont	1.00000879	0.92	0.970974936	0.966225087	0.977031171	0.806315668	0.821941849	0.865834144	7.809069999999995e-4	0	0.013653308	4.3733999999999993e-4	0.004626007	0.555159786	0.016304231	0.589734908	0.003915840000000004
Sample10	10uM AMA	FracCont	0.996088367	0.937661035	0.976011732	0.966486724	0.978085439	0.80443659	0.841309716	0.853922193	0	0	0.014766025	0	0.001195169	0.550527501	0.014657258	0.575492173	0
Sample11	10uM AMA	FracCont	1.00000879	0.915786338	0.981935081	0.96455277	0.978893554	0.764581217	0.826775781	0.864334672	4.269229999999996e-4	0	0.013210842	6.731189999999999e-4	0.003177876	0.547101032	0.014519998	0.572538989	0.047654116
Sample01	NT	Abund	13758219.94	8830000236	47898547.52	587094897.1	1432014618	3066444984	912989140	573115645.3	49133204.5	1337600548	1525924976	294834378	289071936.5	122173042.4	125414572	1010111580	22728434.02
Sample02	NT	Abund	14613601.88	7817946048	53418136.37	582726313.6	1620023458	2785774511	998200736	456100631	39724744.25	1347144476	1161871248	318666546	265285369	127419543.1	127233446	1220229318	26697567.59
Sample03	NT	Abund	10292417.19	8243435448	39688819.7	760563526.6	1764822908	3017741656	1090547199	570044865	44629593	1392041936	1248378904	280601292	268224757	121968515.8	142251069	1050465513	28748619.33
Sample05	25mM 2DG	Abund	9240457	2303095464	37103665	38228619.46	58012875.71	3700560476	396473571	683215433	116716553.3	1351135623	4235351756	118725868.8	149566241.8	98035076.5	107494933	257170662.8	12606072.99
Sample06	25mM 2DG	Abund	10201780.62	1954760020	44464608.09	45758034.79	49741233.76	3026826417	434477722.5	505688129	124429078.4	1330329611	5051671472	121139403.7	156786572.8	116132542	109417761	295898459	15285454.03
Sample07	25mM 2DG	Abund	11207332	2033995056	45631468.36	51179699.55	46834452.3	3178962373	476349605	506349068	124664962.6	1390085367	5252724240	118054413.1	160907746	113690040	114281339	296885353.5	15251397.8
Sample09	10uM AMA	Abund	5551253.5	8816579904	26387118.28	111408959	798737817.6	3097191445	511877177.3	143127944.5	28496243.88	0	933879231.6	124548906	110524712.1	68350589.81	183839325.4	10017175896	3294576.54
Sample10	10uM AMA	Abund	4065125.72	7783360680	28912806.53	90442872.13	757331487.6	2746543594	483705112	119611909.6	25116138.31	0	840964237.9	107540878.7	88095916.69	61068534.69	193466479.1	10966121776	3053618.58
Sample11	10uM AMA	Abund	5439468	7104541512	27046333.81	113591635	950452918.3	2612879295	557051558.5	115960887.9	27792885.12	0	927251521	98911997.17	94061635.12	69370616.75	196851600.6	11453735312	3430341.92
Sample01	NT	NormAbund	25983418.20585458	16676109983.002834	90459957.54485364	1108772232.483475	2704465756.3739376	5791208657.223796	1724247667.6109538	1082371379.2256846	92791698.77242683	2526157786.591124	2881822428.706327	556816577.9036827	545933779.9811143	230732846.83663836	236854715.76959398	1907670594.90085	42924332.42681775
Sample02	NT	NormAbund	29976619.24102564	16036812406.153847	109575664.34871794	1195336027.897436	3323125042.051282	5714409253.333333	2047591253.3333335	935591037.948718	81486654.87179488	2763373284.1025643	2383325636.923077	653674966.1538461	544175115.8974359	261373421.74358973	260991684.1025641	2503034498.4615383	54764241.21025641
Sample03	NT	NormAbund	20750841.10887097	16619829532.258064	80017781.65322581	1533394206.8548388	3558110701.612903	6084156564.5161295	2198683868.951613	1149284002.016129	89979018.14516129	2806536161.290323	2516892951.612903	565728411.2903225	540775719.7580645	245904265.72580644	286796510.08064514	2117874018.1451614	57960926.06854838
Sample05	25mM 2DG	NormAbund	22053596.658711217	5496647885.441527	88552899.76133652	91237755.27446301	138455550.62052506	8831886577.565632	946237639.6181384	1630585758.9498808	278559793.07875896	3224667357.995227	10108238081.145586	283355295.4653938	356960004.2959428	233973929.59427208	256551152.74463007	613772464.9164678	30086093.054892603
Sample06	25mM 2DG	NormAbund	25035044.46625767	4796957104.294478	109115602.67484663	112289655.92638037	122064377.32515338	7427794888.343558	1066203000.0000001	1240952463.8036811	305347431.65644175	3264612542.3312883	12396739808.588959	297274610.3067485	384752325.8895706	284987833.12883437	268509842.9447853	726131187.7300614	37510316.63803681
Sample07	25mM 2DG	NormAbund	25558339.794754844	4638529204.104903	104062641.64196123	116715392.36031926	106806048.57468642	7249629128.848347	1086316088.9395666	1154729915.6214366	284298660.4332953	3170092057.0125427	11978846613.45496	269223290.9920182	366950389.9657925	259270330.672748	260618789.0535918	677047556.4424174	34780838.76852908
Sample09	10uM AMA	NormAbund	15681507.062146893	24905592949.152542	74539882.14689267	314714573.4463277	2256321518.644068	8749128375.706215	1445980726.8361583	404316227.40112996	80497864.06779662	0	2638076925.423729	351833067.7966102	312216700.84745765	193080762.17514125	519320128.2485876	28297107050.847458	9306713.38983051
Sample10	10uM AMA	NormAbund	13803482.920203736	26429068522.920204	98175913.51443125	307106526.7572156	2571583998.641766	9326124258.064516	1642462179.9660442	406152494.39728355	85284001.05263157	0	2855566172.8353143	365164274.02376914	299137238.336163	207363445.46689305	656932017.3174872	37236406709.67742	10368823.701188456
Sample11	10uM AMA	NormAbund	17132182.677165356	22376508699.212597	85185303.33858266	357768929.13385826	2993552498.582677	8229541086.614173	1754493097.6377952	365231142.992126	87536646.0472441	0	2920477231.4960628	311533849.3543307	296257118.488189	218490131.496063	620005041.2598425	36074756888.18897	10804226.51968504
